# Supplementary material for: 2-Hydroxy­ethyl 2-(2,4-dichloro­anilino)-4,4-dimethyl-6-oxocyclo­hex-1-ene­carbo­dithio­ate
Source: Acta Crystallogr Sect E Struct Rep Online. 2009 Feb 25;65(Pt 3):o602. doi: 10.1107/S1600536809006199 (PMC2968539; doi:10.1107/S1600536809006199)
Supplement: Supplementary file 1 [file e-65-0o602-sup1.cif]

##############################################################################
###                                                                        ###
###        Electronic paper (Acta Crystallographica Section E)             ###
###                                                                        ###
##############################################################################
#                                                                            #
# This CIF contains the data in a paper accepted for publication in Acta     #
# Crystallographica Section E. It conforms to the requirements of Notes      #
# for Authors for Section E, and has been peer reviewed under the auspices   #
# of the IUCr Commission on Journals.                                        #
#                                                                            #
# Full details of the Crystallographic Information File format               #
# are given in the paper "The Crystallographic Information File (CIF):       #
# a New Standard Archive File for Crystallography" by S. R. Hall, F. H.      #
# Allen and I. D. Brown [Acta Cryst. (1991), A47, 655-685].                  #
#                                                                            #
# The current version of the core CIF dictionary is obtainable from          #
# ftp://ftp.iucr.org/pub/cif_core.dic. The current version number is 2.4.    #
#                                                                            #
# Software is freely available for graphical display of the structure(s) in  #
# this CIF.  For information consult the CIF home page http://www.iucr.org/  #
# cif/home.html                                                              #
#                                                                            #
# This file may be used for bona fide research purposes within the           #
# scientific community so long as proper attribution is given to the journal # 
# article from which it was obtained.                                        #
#                                                                            #
##############################################################################
                                             
data_global
_audit_creation_method     SHELXL-97
_journal_date_recd_electronic     2009-02-19
_journal_date_accepted     2009-02-19
_journal_name_full     'Acta Crystallographica, Section E'
_journal_year     2009
_journal_volume     65
_journal_issue      3
_journal_page_first     o602
_journal_page_last     o602
_journal_paper_category     QO
_journal_coeditor_code     BT2881
_publ_contact_author
;
     Dr. Seik Weng Ng
     Department of Chemistry
     University of Malaya
     50603 Kuala Lumpur
     Malaysia
;
_publ_contact_author_email     seikweng@um.edu.my
_publ_contact_author_fax     '03 7967 4193'
_publ_contact_author_phone     '03 7967 6778'
_publ_section_title
;
2-Hydroxyethyl
2-(2,4-dichloroanilino)-4,4-dimethyl-6-oxocyclohex-1-enecarbodithioate
;
loop_
    _publ_author_name
    _publ_author_address
    'El Ashry, El Sayed H.'
;
H.E.J. Research Institute of Chemistry
International Center for Chemical and Biological Sciences
University of Karachi
Karachi 75270
Pakistan
;
    'Amer, Mohammed R.'
;
H.E.J. Research Institute of Chemistry
International Center for Chemical and Biological Sciences
University of Karachi
Karachi 75270
Pakistan
;
    'Shah, M. Raza'
;
H.E.J. Research Institute of Chemistry
International Center for Chemical and Biological Sciences
University of Karachi
Karachi 75270
Pakistan
;
    'Ng, Seik Weng'
;
Department of Chemistry
University of Malaya
50603 Kuala Lumpur
Malaysia
;
_publ_section_synopsis     .
data_I
_audit_creation_method     SHELXL-97
_chemical_name_systematic
;
2-Hydroxyethyl
2-(2,4-dichloroanilino)-4,4-dimethyl-6-oxocyclohex-1-enecarbodithioate
;
_chemical_name_common     ?
_chemical_formula_moiety     'C17 H19 Cl2 N O2 S2'
_chemical_formula_sum     'C17 H19 Cl2 N O2 S2'
_chemical_formula_iupac     'C17 H19 Cl2 N O2 S2'
_chemical_formula_weight     404.35
_chemical_melting_point     ?
_symmetry_cell_setting     Monoclinic
_symmetry_space_group_name_H-M     'P 21/c'
_symmetry_space_group_name_Hall     '-P 2ybc'
loop_
    _symmetry_equiv_pos_as_xyz
    'x, y, z'
    '-x, y+1/2, -z+1/2'
    '-x, -y, -z'
    'x, -y-1/2, z-1/2'
_cell_length_a     11.7310(2)
_cell_length_b     14.0903(2)
_cell_length_c     12.0416(2)
_cell_angle_alpha     90.00
_cell_angle_beta     111.2450(10)
_cell_angle_gamma     90.00
_cell_volume     1855.13(5)
_cell_formula_units_Z     4
_cell_measurement_reflns_used     5593
_cell_measurement_theta_min     2.3
_cell_measurement_theta_max     28.2
_cell_measurement_temperature     100(2)
_exptl_crystal_description     Prism
_exptl_crystal_colour     Orange
_exptl_crystal_size_max     0.40
_exptl_crystal_size_mid     0.10
_exptl_crystal_size_min     0.10
_exptl_crystal_density_diffrn     1.448
_exptl_crystal_density_meas     ?
_exptl_crystal_density_method     'not measured'
_exptl_crystal_F_000     840
_exptl_absorpt_coefficient_mu     0.585
_exptl_absorpt_correction_type     Multi-scan
_exptl_absorpt_process_details     '(SADABS; Sheldrick, 1996)'
_exptl_absorpt_correction_T_min     0.895
_exptl_absorpt_correction_T_max     0.944
_diffrn_ambient_temperature     100(2)
_diffrn_radiation_type     MoK\a
_diffrn_radiation_wavelength     0.71073
_diffrn_radiation_source     'fine-focus sealed tube'
_diffrn_radiation_monochromator     graphite
_diffrn_measurement_device_type     'Bruker SMART APEX'
_diffrn_measurement_method     \w
_diffrn_detector_area_resol_mean     ?
_diffrn_reflns_number     17368
_diffrn_reflns_av_R_equivalents     0.0305
_diffrn_reflns_av_sigmaI/netI     0.0274
_diffrn_reflns_theta_min     1.86
_diffrn_reflns_theta_max     27.50
_diffrn_reflns_theta_full     27.50
_diffrn_measured_fraction_theta_max     1.000
_diffrn_measured_fraction_theta_full     1.000
_diffrn_reflns_limit_h_min     -15
_diffrn_reflns_limit_h_max     15
_diffrn_reflns_limit_k_min     -18
_diffrn_reflns_limit_k_max     18
_diffrn_reflns_limit_l_min     -15
_diffrn_reflns_limit_l_max     15
_diffrn_standards_number     0
_diffrn_standards_interval_count     0
_diffrn_standards_interval_time     0
_diffrn_standards_decay_%     0
_reflns_number_total     4269
_reflns_number_gt     3581
_reflns_threshold_expression     I>2\s(I)
_refine_ls_structure_factor_coef     Fsqd
_refine_ls_matrix_type     full
_refine_ls_R_factor_all     0.0457
_refine_ls_R_factor_gt     0.0367
_refine_ls_wR_factor_gt     0.0927
_refine_ls_wR_factor_ref     0.0978
_refine_ls_goodness_of_fit_ref     1.169
_refine_ls_restrained_S_all     1.168
_refine_ls_number_reflns     4269
_refine_ls_number_parameters     226
_refine_ls_number_restraints     2
_refine_ls_hydrogen_treatment     mixed
_refine_ls_weighting_scheme     calc
_refine_ls_weighting_details
         'calc w=1/[\s^2^(Fo^2^)+(0.0429P)^2^+0.8915P] where P=(Fo^2^+2Fc^2^)/3'
_atom_sites_solution_hydrogens     geom
_atom_sites_solution_primary     direct
_atom_sites_solution_secondary     difmap
_refine_ls_shift/su_max     0.001
_refine_ls_shift/su_mean     0.001
_refine_diff_density_max     1.479
_refine_diff_density_min     -0.492
_refine_ls_extinction_method     none
_refine_ls_extinction_coef     ?
loop_
    _atom_type_symbol
    _atom_type_description
    _atom_type_scat_dispersion_real
    _atom_type_scat_dispersion_imag
    _atom_type_scat_source
    'C' 'C' 0.0033 0.0016
                         'International Tables Vol C Tables 4.2.6.8 and 6.1.1.4'
    'H' 'H' 0.0000 0.0000
                         'International Tables Vol C Tables 4.2.6.8 and 6.1.1.4'
    'N' 'N' 0.0061 0.0033
                         'International Tables Vol C Tables 4.2.6.8 and 6.1.1.4'
    'O' 'O' 0.0106 0.0060
                         'International Tables Vol C Tables 4.2.6.8 and 6.1.1.4'
    'S' 'S' 0.1246 0.1234
                         'International Tables Vol C Tables 4.2.6.8 and 6.1.1.4'
    'Cl' 'Cl' 0.1484 0.1585
                         'International Tables Vol C Tables 4.2.6.8 and 6.1.1.4'
_computing_data_collection     'APEX2 (Bruker, 2008)'
_computing_cell_refinement     'SAINT (Bruker, 2008)'
_computing_data_reduction     'SAINT (Bruker, 2008)'
_computing_structure_solution     'SHELXS97 (Sheldrick, 2008)'
_computing_structure_refinement     'SHELXL97 (Sheldrick, 2008)'
_computing_molecular_graphics     'X-SEED (Barbour, 2001)'
_computing_publication_material     'publCIF (Westrip, 2009)'
loop_
    _atom_site_type_symbol
    _atom_site_label
    _atom_site_fract_x
    _atom_site_fract_y
    _atom_site_fract_z
    _atom_site_U_iso_or_equiv
    _atom_site_adp_type
    _atom_site_calc_flag
    _atom_site_refinement_flags
    _atom_site_occupancy
    _atom_site_disorder_assembly
    _atom_site_disorder_group
    Cl Cl1 0.50297(4) 0.66542(3) 0.81611(4) 0.02438(12) Uani d . 1 . .
    Cl Cl2 0.69365(5) 0.33055(4) 1.00864(5) 0.02908(13) Uani d . 1 . .
    S S1 -0.02899(5) 0.74647(4) 0.42522(4) 0.02988(14) Uani d . 1 . .
    S S2 0.11953(5) 0.71791(4) 0.68063(4) 0.02937(14) Uani d . 1 . .
    O O1 -0.05234(12) 0.57916(11) 0.32339(12) 0.0255(3) Uani d . 1 . .
    O O2 -0.14964(14) 0.95304(11) 0.58309(13) 0.0302(4) Uani d D 1 . .
    H H2 -0.123(2) 0.954(2) 0.6574(9) 0.048(8) Uiso d D 1 . .
    N N1 0.27644(14) 0.55532(12) 0.69084(14) 0.0203(3) Uani d D 1 . .
    H H1 0.250(2) 0.6051(12) 0.718(2) 0.038(7) Uiso d D 1 . .
    C C1 0.21902(17) 0.53820(13) 0.57550(17) 0.0188(4) Uani d . 1 . .
    C C2 0.26758(19) 0.45827(15) 0.52239(17) 0.0239(4) Uani d . 1 . .
    H H2A 0.2247 0.3989 0.5278 0.029 Uiso calc R 1 . .
    H H2B 0.3556 0.4495 0.5698 0.029 Uiso calc R 1 . .
    C C3 0.25180(18) 0.47536(15) 0.39220(17) 0.0239(4) Uani d . 1 . .
    C C4 0.11563(19) 0.48819(16) 0.32527(18) 0.0266(4) Uani d . 1 . .
    H H4A 0.1028 0.5110 0.2439 0.032 Uiso calc R 1 . .
    H H4B 0.0754 0.4255 0.3176 0.032 Uiso calc R 1 . .
    C C5 0.05389(17) 0.55607(14) 0.38206(16) 0.0203(4) Uani d . 1 . .
    C C6 0.11713(16) 0.59172(14) 0.50288(16) 0.0191(4) Uani d . 1 . .
    C C7 0.2972(2) 0.38762(17) 0.3452(2) 0.0343(5) Uani d . 1 . .
    H H7A 0.2836 0.3965 0.2606 0.051 Uiso calc R 1 . .
    H H7B 0.2523 0.3315 0.3549 0.051 Uiso calc R 1 . .
    H H7C 0.3848 0.3788 0.3901 0.051 Uiso calc R 1 . .
    C C8 0.3236(2) 0.56243(17) 0.3788(2) 0.0326(5) Uani d . 1 . .
    H H8A 0.3078 0.5734 0.2942 0.049 Uiso calc R 1 . .
    H H8B 0.4112 0.5516 0.4212 0.049 Uiso calc R 1 . .
    H H8C 0.2977 0.6181 0.4124 0.049 Uiso calc R 1 . .
    C C9 0.07364(17) 0.67738(14) 0.54093(16) 0.0203(4) Uani d . 1 . .
    C C10 -0.0347(2) 0.85810(15) 0.49607(19) 0.0289(5) Uani d . 1 . .
    H H10A 0.0452 0.8699 0.5604 0.035 Uiso calc R 1 . .
    H H10B -0.0496 0.9099 0.4370 0.035 Uiso calc R 1 . .
    C C11 -0.13386(19) 0.85877(16) 0.5476(2) 0.0293(5) Uani d . 1 . .
    H H11A -0.2114 0.8358 0.4873 0.035 Uiso calc R 1 . .
    H H11B -0.1115 0.8158 0.6173 0.035 Uiso calc R 1 . .
    C C12 0.37500(16) 0.50105(14) 0.76960(16) 0.0182(4) Uani d . 1 . .
    C C13 0.48643(17) 0.54444(13) 0.83201(16) 0.0175(4) Uani d . 1 . .
    C C14 0.58495(16) 0.49276(14) 0.90679(16) 0.0183(4) Uani d . 1 . .
    H H14 0.6609 0.5228 0.9489 0.022 Uiso calc R 1 . .
    C C15 0.56972(17) 0.39647(14) 0.91836(16) 0.0189(4) Uani d . 1 . .
    C C16 0.45843(18) 0.35196(14) 0.86133(17) 0.0216(4) Uani d . 1 . .
    H H16 0.4491 0.2861 0.8727 0.026 Uiso calc R 1 . .
    C C17 0.36107(17) 0.40498(14) 0.78745(17) 0.0217(4) Uani d . 1 . .
    H H17 0.2841 0.3754 0.7486 0.026 Uiso calc R 1 . .
loop_
    _atom_site_aniso_label
    _atom_site_aniso_U_11
    _atom_site_aniso_U_22
    _atom_site_aniso_U_33
    _atom_site_aniso_U_12
    _atom_site_aniso_U_13
    _atom_site_aniso_U_23
    Cl1 0.0248(2) 0.0197(2) 0.0274(3) 0.00018(18) 0.00800(19) 0.00396(18)
    Cl2 0.0231(2) 0.0295(3) 0.0298(3) 0.0102(2) 0.0038(2) 0.0088(2)
    S1 0.0367(3) 0.0309(3) 0.0171(2) 0.0127(2) 0.0039(2) 0.0018(2)
    S2 0.0306(3) 0.0345(3) 0.0157(2) 0.0153(2) -0.0004(2) -0.0050(2)
    O1 0.0188(7) 0.0343(8) 0.0179(7) 0.0032(6) 0.0001(5) -0.0036(6)
    O2 0.0316(8) 0.0319(8) 0.0202(8) 0.0137(7) 0.0011(6) -0.0012(6)
    N1 0.0167(8) 0.0233(9) 0.0166(8) 0.0055(7) 0.0009(6) -0.0029(6)
    C1 0.0163(8) 0.0212(9) 0.0179(9) 0.0001(7) 0.0051(7) -0.0012(7)
    C2 0.0247(10) 0.0254(10) 0.0199(10) 0.0071(8) 0.0062(8) -0.0008(8)
    C3 0.0234(10) 0.0294(11) 0.0178(9) 0.0062(8) 0.0063(8) -0.0033(8)
    C4 0.0253(10) 0.0339(11) 0.0178(9) 0.0047(9) 0.0045(8) -0.0074(8)
    C5 0.0199(9) 0.0237(10) 0.0152(9) -0.0006(8) 0.0037(7) 0.0002(7)
    C6 0.0165(9) 0.0247(10) 0.0142(9) 0.0017(7) 0.0031(7) -0.0015(7)
    C7 0.0358(12) 0.0372(13) 0.0290(11) 0.0103(10) 0.0107(10) -0.0094(10)
    C8 0.0306(11) 0.0395(13) 0.0313(12) 0.0024(10) 0.0155(9) -0.0023(10)
    C9 0.0154(9) 0.0271(10) 0.0160(9) 0.0029(7) 0.0027(7) -0.0006(7)
    C10 0.0365(12) 0.0255(10) 0.0234(10) 0.0071(9) 0.0093(9) 0.0036(8)
    C11 0.0247(10) 0.0307(11) 0.0279(11) 0.0055(9) 0.0038(9) 0.0000(9)
    C12 0.0157(9) 0.0236(9) 0.0137(8) 0.0038(7) 0.0033(7) -0.0014(7)
    C13 0.0192(9) 0.0192(9) 0.0152(8) 0.0006(7) 0.0075(7) 0.0003(7)
    C14 0.0136(8) 0.0248(10) 0.0156(9) -0.0002(7) 0.0043(7) -0.0001(7)
    C15 0.0182(9) 0.0233(9) 0.0144(9) 0.0071(7) 0.0048(7) 0.0033(7)
    C16 0.0246(10) 0.0188(9) 0.0212(10) 0.0015(8) 0.0081(8) -0.0010(7)
    C17 0.0184(9) 0.0245(10) 0.0198(9) -0.0018(8) 0.0042(7) -0.0039(8)
_geom_special_details
;
All e.s.d.'s (except the e.s.d. in the dihedral angle between two l.s. planes)
are estimated using the full covariance matrix. The cell e.s.d.'s are taken
into account individually in the estimation of e.s.d.'s in distances, angles
and torsion angles; correlations between e.s.d.'s in cell parameters are only
used when they are defined by crystal symmetry. An approximate (isotropic)
treatment of cell e.s.d.'s is used for estimating e.s.d.'s involving l.s.
planes.
;
loop_
    _geom_bond_atom_site_label_1
    _geom_bond_atom_site_label_2
    _geom_bond_site_symmetry_2
    _geom_bond_distance
    _geom_bond_publ_flag
    Cl1 C13 . 1.7341(19) ?
    Cl2 C15 . 1.7358(18) ?
    S1 C9 . 1.7671(19) ?
    S1 C10 . 1.802(2) ?
    S2 C9 . 1.6701(19) ?
    O1 C5 . 1.233(2) ?
    O2 C11 . 1.428(3) ?
    O2 H2 . 0.834(10) ?
    N1 C1 . 1.328(2) ?
    N1 C12 . 1.424(2) ?
    N1 H1 . 0.879(10) ?
    C1 C6 . 1.416(3) ?
    C1 C2 . 1.505(3) ?
    C2 C3 . 1.530(3) ?
    C2 H2A . 0.9900 ?
    C2 H2B . 0.9900 ?
    C3 C4 . 1.517(3) ?
    C3 C8 . 1.529(3) ?
    C3 C7 . 1.533(3) ?
    C4 C5 . 1.505(3) ?
    C4 H4A . 0.9900 ?
    C4 H4B . 0.9900 ?
    C5 C6 . 1.462(3) ?
    C6 C9 . 1.448(3) ?
    C7 H7A . 0.9800 ?
    C7 H7B . 0.9800 ?
    C7 H7C . 0.9800 ?
    C8 H8A . 0.9800 ?
    C8 H8B . 0.9800 ?
    C8 H8C . 0.9800 ?
    C10 C11 . 1.504(3) ?
    C10 H10A . 0.9900 ?
    C10 H10B . 0.9900 ?
    C11 H11A . 0.9900 ?
    C11 H11B . 0.9900 ?
    C12 C17 . 1.389(3) ?
    C12 C13 . 1.391(3) ?
    C13 C14 . 1.387(3) ?
    C14 C15 . 1.382(3) ?
    C14 H14 . 0.9500 ?
    C15 C16 . 1.385(3) ?
    C16 C17 . 1.385(3) ?
    C16 H16 . 0.9500 ?
    C17 H17 . 0.9500 ?
loop_
    _geom_angle_atom_site_label_1
    _geom_angle_atom_site_label_2
    _geom_angle_atom_site_label_3
    _geom_angle_site_symmetry_1
    _geom_angle_site_symmetry_3
    _geom_angle
    _geom_angle_publ_flag
    C9 S1 C10 . . 103.83(10) ?
    C11 O2 H2 . . 106.8(19) ?
    C1 N1 C12 . . 125.53(16) ?
    C1 N1 H1 . . 115.2(17) ?
    C12 N1 H1 . . 119.3(17) ?
    N1 C1 C6 . . 122.96(17) ?
    N1 C1 C2 . . 116.98(16) ?
    C6 C1 C2 . . 120.05(16) ?
    C1 C2 C3 . . 113.19(16) ?
    C1 C2 H2A . . 108.9 ?
    C3 C2 H2A . . 108.9 ?
    C1 C2 H2B . . 108.9 ?
    C3 C2 H2B . . 108.9 ?
    H2A C2 H2B . . 107.8 ?
    C4 C3 C8 . . 111.24(18) ?
    C4 C3 C2 . . 106.04(16) ?
    C8 C3 C2 . . 111.58(17) ?
    C4 C3 C7 . . 109.87(17) ?
    C8 C3 C7 . . 109.25(18) ?
    C2 C3 C7 . . 108.80(17) ?
    C5 C4 C3 . . 114.95(16) ?
    C5 C4 H4A . . 108.5 ?
    C3 C4 H4A . . 108.5 ?
    C5 C4 H4B . . 108.5 ?
    C3 C4 H4B . . 108.5 ?
    H4A C4 H4B . . 107.5 ?
    O1 C5 C6 . . 121.51(17) ?
    O1 C5 C4 . . 117.40(17) ?
    C6 C5 C4 . . 121.08(16) ?
    C1 C6 C9 . . 124.33(17) ?
    C1 C6 C5 . . 116.24(17) ?
    C9 C6 C5 . . 119.43(16) ?
    C3 C7 H7A . . 109.5 ?
    C3 C7 H7B . . 109.5 ?
    H7A C7 H7B . . 109.5 ?
    C3 C7 H7C . . 109.5 ?
    H7A C7 H7C . . 109.5 ?
    H7B C7 H7C . . 109.5 ?
    C3 C8 H8A . . 109.5 ?
    C3 C8 H8B . . 109.5 ?
    H8A C8 H8B . . 109.5 ?
    C3 C8 H8C . . 109.5 ?
    H8A C8 H8C . . 109.5 ?
    H8B C8 H8C . . 109.5 ?
    C6 C9 S2 . . 125.58(14) ?
    C6 C9 S1 . . 115.29(13) ?
    S2 C9 S1 . . 118.99(11) ?
    C11 C10 S1 . . 111.57(16) ?
    C11 C10 H10A . . 109.3 ?
    S1 C10 H10A . . 109.3 ?
    C11 C10 H10B . . 109.3 ?
    S1 C10 H10B . . 109.3 ?
    H10A C10 H10B . . 108.0 ?
    O2 C11 C10 . . 109.44(18) ?
    O2 C11 H11A . . 109.8 ?
    C10 C11 H11A . . 109.8 ?
    O2 C11 H11B . . 109.8 ?
    C10 C11 H11B . . 109.8 ?
    H11A C11 H11B . . 108.2 ?
    C17 C12 C13 . . 118.99(17) ?
    C17 C12 N1 . . 120.92(17) ?
    C13 C12 N1 . . 120.07(17) ?
    C14 C13 C12 . . 121.26(17) ?
    C14 C13 Cl1 . . 119.19(14) ?
    C12 C13 Cl1 . . 119.55(14) ?
    C15 C14 C13 . . 118.24(17) ?
    C15 C14 H14 . . 120.9 ?
    C13 C14 H14 . . 120.9 ?
    C14 C15 C16 . . 121.83(17) ?
    C14 C15 Cl2 . . 118.61(14) ?
    C16 C15 Cl2 . . 119.55(15) ?
    C15 C16 C17 . . 118.94(18) ?
    C15 C16 H16 . . 120.5 ?
    C17 C16 H16 . . 120.5 ?
    C16 C17 C12 . . 120.60(18) ?
    C16 C17 H17 . . 119.7 ?
    C12 C17 H17 . . 119.7 ?
loop_
    _geom_torsion_atom_site_label_1
    _geom_torsion_atom_site_label_2
    _geom_torsion_atom_site_label_3
    _geom_torsion_atom_site_label_4
    _geom_torsion_site_symmetry_1
    _geom_torsion_site_symmetry_2
    _geom_torsion_site_symmetry_3
    _geom_torsion_site_symmetry_4
    _geom_torsion
    _geom_torsion_publ_flag
    C12 N1 C1 C6 . . . . 176.51(18) ?
    C12 N1 C1 C2 . . . . -4.0(3) ?
    N1 C1 C2 C3 . . . . -147.64(18) ?
    C6 C1 C2 C3 . . . . 31.9(3) ?
    C1 C2 C3 C4 . . . . -58.6(2) ?
    C1 C2 C3 C8 . . . . 62.7(2) ?
    C1 C2 C3 C7 . . . . -176.75(17) ?
    C8 C3 C4 C5 . . . . -73.5(2) ?
    C2 C3 C4 C5 . . . . 48.0(2) ?
    C7 C3 C4 C5 . . . . 165.45(19) ?
    C3 C4 C5 O1 . . . . 170.11(18) ?
    C3 C4 C5 C6 . . . . -10.9(3) ?
    N1 C1 C6 C9 . . . . 8.1(3) ?
    C2 C1 C6 C9 . . . . -171.37(18) ?
    N1 C1 C6 C5 . . . . -171.89(18) ?
    C2 C1 C6 C5 . . . . 8.6(3) ?
    O1 C5 C6 C1 . . . . 159.28(18) ?
    C4 C5 C6 C1 . . . . -19.6(3) ?
    O1 C5 C6 C9 . . . . -20.7(3) ?
    C4 C5 C6 C9 . . . . 160.35(18) ?
    C1 C6 C9 S2 . . . . -10.7(3) ?
    C5 C6 C9 S2 . . . . 169.31(15) ?
    C1 C6 C9 S1 . . . . 164.93(16) ?
    C5 C6 C9 S1 . . . . -15.1(2) ?
    C10 S1 C9 C6 . . . . -166.31(15) ?
    C10 S1 C9 S2 . . . . 9.62(15) ?
    C9 S1 C10 C11 . . . . -89.89(16) ?
    S1 C10 C11 O2 . . . . -169.55(13) ?
    C1 N1 C12 C17 . . . . -59.2(3) ?
    C1 N1 C12 C13 . . . . 122.2(2) ?
    C17 C12 C13 C14 . . . . 3.2(3) ?
    N1 C12 C13 C14 . . . . -178.21(17) ?
    C17 C12 C13 Cl1 . . . . -176.94(14) ?
    N1 C12 C13 Cl1 . . . . 1.7(2) ?
    C12 C13 C14 C15 . . . . -0.2(3) ?
    Cl1 C13 C14 C15 . . . . 179.86(14) ?
    C13 C14 C15 C16 . . . . -2.5(3) ?
    C13 C14 C15 Cl2 . . . . 178.31(14) ?
    C14 C15 C16 C17 . . . . 2.3(3) ?
    Cl2 C15 C16 C17 . . . . -178.56(15) ?
    C15 C16 C17 C12 . . . . 0.7(3) ?
    C13 C12 C17 C16 . . . . -3.4(3) ?
    N1 C12 C17 C16 . . . . 177.98(17) ?
loop_
    _geom_hbond_atom_site_label_D
    _geom_hbond_atom_site_label_H
    _geom_hbond_atom_site_label_A
    _geom_hbond_site_symmetry_A
    _geom_hbond_distance_DH
    _geom_hbond_distance_HA
    _geom_hbond_distance_DA
    _geom_hbond_angle_DHA
    _geom_hbond_publ_flag
    O2 H2 O1 4_576 0.830(10)
                           1.920(10)
                                   2.737(2) 165(3) yes
    N1 H1 S2 . 0.880(10)
                       2.14(2) 2.913(2) 147(2) yes
