# Supplementary material for: 2-Hydroxy­ethyl 2-(2,4-dichloro­anilino)-4,4-dimethyl-6-oxocyclo­hex-1-ene­carbo­dithio­ate
Source: Acta Crystallogr Sect E Struct Rep Online. 2009 Feb 25;65(Pt 3):o602. doi: 10.1107/S1600536809006199 (PMC2968539; doi:10.1107/S1600536809006199)
Supplement: Supplementary file 2 [file e-65-0o602-Isup2.hkl]

# 
# h,k,l, Fc-squared, Fo-squared, sigma(Fo-squared) and status flag 
# 
data_I
_shelx_title '  P21/c' 
_shelx_refln_list_code          4 
_shelx_F_calc_maximum      167.47 
_exptl_crystal_F_000       840.00 
_reflns_d_resolution_high  0.7697 
 
loop_ 
 _symmetry_equiv_pos_as_xyz 
 'x, y, z' 
 '-x, y+1/2, -z+1/2' 
 '-x, -y, -z' 
 'x, -y-1/2, z-1/2' 
 
_cell_length_a    11.7310 
_cell_length_b    14.0903 
_cell_length_c    12.0416 
_cell_angle_alpha  90.000 
_cell_angle_beta  111.245 
_cell_angle_gamma  90.000 
 
_shelx_F_squared_multiplier     1.000 
 
loop_ 
 _refln_index_h 
 _refln_index_k 
 _refln_index_l 
 _refln_F_squared_calc 
 _refln_F_squared_meas 
 _refln_F_squared_sigma 
 _refln_observed_status 
   1   0   0     2065.42     1885.02     27.19 o 
   2   0   0     4533.13     4810.34     47.41 o 
   3   0   0      767.94      718.44     12.94 o 
   4   0   0     1091.06      905.33     14.13 o 
   5   0   0    19213.29    20730.16    195.66 o 
   6   0   0      581.01      341.02      9.73 o 
   7   0   0      480.27      389.13     11.95 o 
   8   0   0     1088.77     1035.00     20.07 o 
   9   0   0      455.09      484.85     14.30 o 
  10   0   0      398.75      436.27     28.69 o 
  11   0   0     3066.49     2923.31     70.73 o 
  12   0   0      680.41      650.26     32.79 o 
  13   0   0      764.21      824.96     38.72 o 
  14   0   0       59.47       48.29     16.55 o 
   1   1   0     2461.43     2523.17     22.93 o 
   2   1   0        0.44        6.26      1.46 o 
   3   1   0      246.24      286.85      6.30 o 
   4   1   0      563.43      550.22      7.69 o 
   5   1   0     3027.82     3040.54     26.70 o 
   6   1   0     6407.22     6294.75     47.77 o 
   7   1   0     1763.00     1614.18     18.80 o 
   8   1   0      798.55      732.01     11.73 o 
   9   1   0     3143.02     3035.21     43.93 o 
  10   1   0      144.25      174.88     14.26 o 
  11   1   0       23.25       12.86      7.75 o 
  12   1   0      209.82      212.09     15.01 o 
  13   1   0       99.10       97.61     12.97 o 
  14   1   0        2.42       15.81      9.47 o 
   0   2   0     4858.15     4907.89    140.97 o 
   1   2   0     4682.49     4926.08     32.51 o 
   2   2   0    11030.99    11204.18    106.39 o 
   3   2   0        0.49        8.86      2.38 o 
   4   2   0      649.57      533.44      9.93 o 
   5   2   0      987.70     1080.02     14.37 o 
   6   2   0     2739.96     2848.93     29.58 o 
   7   2   0       83.25       67.54      5.21 o 
   8   2   0        4.08       -3.53      3.10 o 
   9   2   0      358.20      399.20     11.81 o 
  10   2   0      674.41      698.64     17.69 o 
  11   2   0      275.63      312.51     16.33 o 
  12   2   0       92.71      113.32     12.43 o 
  13   2   0        1.97        4.14     10.17 o 
  14   2   0       81.29       79.90     16.02 o 
   1   3   0     1904.96     1869.43     15.53 o 
   2   3   0     2533.27     2413.67     21.90 o 
   3   3   0      196.01      174.18      6.44 o 
   4   3   0       13.10       33.65      3.91 o 
   5   3   0     3410.01     3394.78     36.77 o 
   6   3   0     1079.99      932.74     16.23 o 
   7   3   0     1153.14     1090.64     16.59 o 
   8   3   0      177.86      133.41      8.81 o 
   9   3   0       77.06      100.38      8.14 o 
  10   3   0      171.66      180.23      9.23 o 
  11   3   0       82.21       93.54     11.28 o 
  12   3   0       79.80       96.36     14.48 o 
  13   3   0      173.22      230.91     20.56 o 
  14   3   0       15.00       25.06     12.70 o 
   0   4   0       56.45       50.19      4.55 o 
   1   4   0     6930.32     7032.24     55.65 o 
   2   4   0        0.10        5.32      1.63 o 
   3   4   0        3.15       -1.20      2.29 o 
   4   4   0      915.94      995.81     17.45 o 
   5   4   0     2541.51     2525.89     38.10 o 
   6   4   0      579.12      671.97     15.74 o 
   7   4   0      279.34      225.82     10.35 o 
   8   4   0     1428.71     1402.18     26.43 o 
   9   4   0      283.74      342.77     13.78 o 
  10   4   0      115.09      103.38      8.83 o 
  11   4   0        1.11        5.72     11.96 o 
  12   4   0       28.15       34.40     11.38 o 
  13   4   0      144.79      144.88     17.78 o 
   1   5   0       26.69       33.71      2.54 o 
   2   5   0        0.88        1.35      1.63 o 
   3   5   0      150.32      189.31      6.23 o 
   4   5   0     3101.14     3209.37     33.77 o 
   5   5   0       71.63       47.70      6.26 o 
   6   5   0      778.85      781.57     17.72 o 
   7   5   0      715.05      654.83     16.88 o 
   8   5   0     1425.72     1351.58     37.19 o 
   9   5   0      121.29      109.00     11.65 o 
  10   5   0       14.47        7.52      6.05 o 
  11   5   0       56.59       40.41      7.76 o 
  12   5   0       30.07       49.63     13.04 o 
  13   5   0       68.25       81.67     15.28 o 
   0   6   0      639.40      746.55     13.29 o 
   1   6   0    12602.90    12963.21     93.32 o 
   2   6   0      151.96      171.39      5.96 o 
   3   6   0     2773.45     2931.56     28.01 o 
   4   6   0      421.27      528.00     19.79 o 
   5   6   0     3583.83     3448.57     37.34 o 
   6   6   0      274.94      289.22     10.37 o 
   7   6   0      468.94      479.31     18.93 o 
   8   6   0       37.46       31.87      6.50 o 
   9   6   0      321.46      304.31     13.85 o 
  10   6   0     2013.95     1937.74     36.33 o 
  11   6   0      167.88      159.19     12.24 o 
  12   6   0      421.47      367.13     31.58 o 
  13   6   0      312.59      357.59     24.41 o 
   1   7   0     1269.63     1320.89     17.38 o 
   2   7   0     1196.78     1259.78     14.97 o 
   3   7   0        6.49        6.04      3.23 o 
   4   7   0     6764.51     6711.11     57.48 o 
   5   7   0      993.11      984.63     13.87 o 
   6   7   0     1315.47     1285.28     25.00 o 
   7   7   0     2834.15     2819.45     42.30 o 
   8   7   0      155.54      174.36     11.67 o 
   9   7   0      472.22      500.54     18.36 o 
  10   7   0       46.37       52.48      8.87 o 
  11   7   0      635.47      622.96     25.42 o 
  12   7   0      150.95      111.38     15.93 o 
  13   7   0        0.09        2.02     10.43 o 
   0   8   0      461.31      508.36     13.19 o 
   1   8   0      553.75      435.59      9.28 o 
   2   8   0      981.05      975.02     13.46 o 
   3   8   0      341.52      328.81      9.36 o 
   4   8   0      203.53      188.03      5.99 o 
   5   8   0     4338.28     4336.26     47.41 o 
   6   8   0      123.49      145.62      7.70 o 
   7   8   0      960.50      874.60     21.79 o 
   8   8   0      444.60      461.69     16.59 o 
   9   8   0      343.75      343.11     15.40 o 
  10   8   0      187.84      195.24     15.20 o 
  11   8   0      102.02       98.23     12.20 o 
  12   8   0      316.68      390.12     19.10 o 
   1   9   0     1218.30     1203.52     16.28 o 
   2   9   0      774.64      783.48     12.22 o 
   3   9   0      556.50      532.57     10.63 o 
   4   9   0      598.21      584.21     14.94 o 
   5   9   0      112.05      124.19      8.10 o 
   6   9   0      479.11      436.20     15.72 o 
   7   9   0       29.63       40.07     11.30 o 
   8   9   0      200.94      201.88     12.49 o 
   9   9   0      347.50      326.03     15.69 o 
  10   9   0      560.16      565.93     20.75 o 
  11   9   0      162.13      176.58     14.57 o 
  12   9   0      232.45      270.71     17.05 o 
   0  10   0     3378.45     3132.18     64.10 o 
   1  10   0      124.59      112.43      5.69 o 
   2  10   0      451.26      398.00      9.73 o 
   3  10   0        5.37        7.20      4.54 o 
   4  10   0     6055.83     6011.71     71.14 o 
   5  10   0      193.67      186.97      9.75 o 
   6  10   0     1758.61     1816.10     44.20 o 
   7  10   0        3.82       11.09      6.05 o 
   8  10   0        1.65        9.58      6.43 o 
   9  10   0     1010.22     1054.81     27.60 o 
  10  10   0       31.51       47.32      9.11 o 
  11  10   0      329.73      339.63     18.40 o 
   1  11   0      326.38      369.39     11.29 o 
   2  11   0     1161.19      996.57     20.87 o 
   3  11   0     2559.13     2337.05     51.57 o 
   4  11   0      676.15      709.25     18.59 o 
   5  11   0      374.06      359.53     23.90 o 
   6  11   0      642.09      610.99     30.02 o 
   7  11   0       25.84       41.84      9.08 o 
   8  11   0        7.93       -9.10      6.51 o 
   9  11   0      628.37      647.84     32.34 o 
  10  11   0      287.42      318.43     17.61 o 
  11  11   0       33.20       33.17      9.85 o 
   0  12   0     2046.97     1957.25     45.36 o 
   1  12   0      423.48      463.99     14.87 o 
   2  12   0     1823.60     1714.54     29.71 o 
   3  12   0      908.56      912.91     29.13 o 
   4  12   0      526.17      555.50     16.65 o 
   5  12   0       77.74       66.73     10.06 o 
   6  12   0      985.94     1028.20     29.73 o 
   7  12   0      205.09      181.60     14.63 o 
   8  12   0       80.26       67.35     11.44 o 
   9  12   0      388.95      369.73     20.89 o 
  10  12   0      340.52      321.56     21.37 o 
   1  13   0        0.60       -3.71      4.58 o 
   2  13   0      332.47      316.18     13.17 o 
   3  13   0       93.44       79.09      8.09 o 
   4  13   0      165.07      160.58     14.20 o 
   5  13   0      122.23      128.92     12.76 o 
   6  13   0      254.62      249.87     19.63 o 
   7  13   0       54.91       43.83     10.26 o 
   8  13   0       12.73        7.73      8.84 o 
   9  13   0      869.75      950.68     32.40 o 
  10  13   0        0.16       -3.81      9.13 o 
   0  14   0      508.58      481.70     30.96 o 
   1  14   0      145.55      181.40     12.35 o 
   2  14   0       10.66        8.17      5.59 o 
   3  14   0      220.34      258.47     16.47 o 
   4  14   0     1671.21     1761.24     60.09 o 
   5  14   0        9.93        7.60      6.94 o 
   6  14   0      314.42      312.60     18.62 o 
   7  14   0       32.23       44.69     11.92 o 
   8  14   0       61.62       79.08     14.98 o 
   9  14   0       59.72       68.18     19.22 o 
   1  15   0        0.70       -2.37      6.84 o 
   2  15   0      261.06      255.33     16.74 o 
   3  15   0       31.89       33.29      7.65 o 
   4  15   0       11.65       -1.65      7.69 o 
   5  15   0      180.85      200.32     15.89 o 
   6  15   0       20.15       25.23      9.69 o 
   7  15   0      183.07      180.98     17.05 o 
   8  15   0      234.58      249.48     19.66 o 
   0  16   0      242.18      244.07     18.85 o 
   1  16   0      262.15      221.14     14.42 o 
   2  16   0       16.68       16.80      8.29 o 
   3  16   0     1145.80     1217.57     42.78 o 
   4  16   0        5.70       14.89     10.33 o 
   5  16   0      630.43      731.74     28.08 o 
   6  16   0        0.33       -8.17      7.26 o 
   1  17   0      264.84      263.44     14.24 o 
   2  17   0      251.25      288.89     24.65 o 
   3  17   0       92.93      113.22     15.95 o 
   4  17   0      176.73      159.66     18.54 o 
   5  17   0       97.05      112.85     16.83 o 
   0  18   0      741.93      831.25     37.86 o 
   1  18   0      811.55      936.51     25.82 o 
   2  18   0       15.49       34.16      9.73 o 
 -14   1   1       31.97       30.23     10.25 o 
 -13   1   1      491.96      502.35     22.00 o 
 -12   1   1       43.28       55.79      9.80 o 
 -11   1   1      444.15      450.46     18.67 o 
 -10   1   1     1091.77      985.51     41.30 o 
  -9   1   1      987.16     1004.98     17.59 o 
  -8   1   1       79.26       79.76      4.87 o 
  -7   1   1      684.76      679.80      9.84 o 
  -6   1   1     1262.16     1241.23     13.90 o 
  -5   1   1      436.70      537.31      7.34 o 
  -4   1   1      422.34      431.18      5.81 o 
  -3   1   1     2303.05     2562.56     19.25 o 
  -2   1   1     5412.00     5392.70     47.12 o 
  -1   1   1    11731.86    12317.55     86.79 o 
   0   1   1       84.36       97.67      2.39 o 
   1   1   1     2397.99     2609.79     22.11 o 
   2   1   1     5656.91     5927.68     43.66 o 
   3   1   1      608.67      598.75      8.67 o 
   4   1   1      708.07      732.94     10.61 o 
   5   1   1        7.21       19.85      2.80 o 
   6   1   1     3540.03     3905.17     34.85 o 
   7   1   1      604.72      602.08     10.50 o 
   8   1   1       94.74      101.37      5.49 o 
   9   1   1      297.57      324.42      9.96 o 
  10   1   1       85.37       81.47      9.32 o 
  11   1   1       20.98       15.76      7.39 o 
  12   1   1       62.06       51.27     10.29 o 
  13   1   1       37.90       30.85     10.34 o 
 -14   2   1      458.44      458.11     22.78 o 
 -13   2   1      112.71      100.65     12.96 o 
 -12   2   1       61.25       66.82     10.57 o 
 -11   2   1       92.80       91.28     10.63 o 
 -10   2   1     1829.09     1779.05     29.09 o 
  -9   2   1     2601.20     2564.93     31.89 o 
  -8   2   1     3519.76     3543.86     34.47 o 
  -7   2   1       31.73       36.89      4.08 o 
  -6   2   1       31.16       33.69      3.22 o 
  -5   2   1     1924.40     1919.79     20.28 o 
  -4   2   1     7196.60     7546.83     61.83 o 
  -3   2   1    17441.72    18045.91    150.43 o 
  -2   2   1    13756.41    14119.06     93.05 o 
  -1   2   1     2036.74     2106.83     30.83 o 
   0   2   1      738.09      749.69     17.34 o 
   1   2   1     1426.03     1578.71     12.60 o 
   2   2   1     9714.83     9984.61     85.40 o 
   3   2   1      137.03      145.91      6.00 o 
   4   2   1      818.71      929.40     14.22 o 
   5   2   1     5372.92     5515.65     54.15 o 
   6   2   1      804.18      855.51     14.01 o 
   7   2   1      708.85      697.32     13.42 o 
   8   2   1      466.48      448.21     12.27 o 
   9   2   1      372.37      344.58     11.44 o 
  10   2   1     1684.20     1704.67     26.83 o 
  11   2   1      178.75      192.23     13.80 o 
  12   2   1      322.54      347.79     32.28 o 
  13   2   1      198.18      274.68     21.96 o 
 -14   3   1        6.73        9.80     13.16 o 
 -13   3   1       19.30       26.20      9.44 o 
 -12   3   1      350.98      364.49     22.43 o 
 -11   3   1      216.16      233.69     14.48 o 
 -10   3   1      117.81      113.50      7.79 o 
  -9   3   1       11.34        8.16      4.45 o 
  -8   3   1        0.63       -0.29      3.49 o 
  -7   3   1      637.98      653.81     11.49 o 
  -6   3   1     2693.09     2818.91     28.75 o 
  -5   3   1     1971.55     2007.86     24.62 o 
  -4   3   1     3460.61     3627.86     36.98 o 
  -3   3   1      275.26      330.53      6.37 o 
  -2   3   1     8465.14     9355.93     63.51 o 
  -1   3   1     2809.40     3218.08     27.25 o 
   0   3   1    14039.74    14131.98    150.78 o 
   1   3   1      302.62      353.06      6.50 o 
   2   3   1       75.44       66.59      3.77 o 
   3   3   1     5347.25     5577.15     52.09 o 
   4   3   1     5390.16     5782.55     55.26 o 
   5   3   1     1895.61     1825.18     26.86 o 
   6   3   1       13.98        9.94      3.89 o 
   7   3   1       41.58       37.76      5.09 o 
   8   3   1      315.32      323.22     12.48 o 
   9   3   1       20.14       26.98      5.99 o 
  10   3   1     1323.61     1202.97     24.66 o 
  11   3   1      302.43      344.85     21.89 o 
  12   3   1        6.69       12.29     10.35 o 
  13   3   1       50.11       46.70     13.57 o 
 -14   4   1      440.99      477.34     27.94 o 
 -13   4   1      439.13      492.61     26.91 o 
 -12   4   1      110.19      122.12     18.68 o 
 -11   4   1      161.88      166.30     16.16 o 
 -10   4   1      567.28      503.80     14.11 o 
  -9   4   1      944.53     1022.34     21.62 o 
  -8   4   1      655.10      556.55     14.07 o 
  -7   4   1       40.55       22.76      3.35 o 
  -6   4   1      191.86      185.38     10.25 o 
  -5   4   1     5726.68     5652.21     62.62 o 
  -4   4   1        8.81        3.99      2.02 o 
  -3   4   1     3628.37     3329.16     29.58 o 
  -2   4   1     1246.08     1421.49     13.93 o 
  -1   4   1     3891.96     4116.73     38.06 o 
   0   4   1     7722.73     7988.94    109.23 o 
   1   4   1      693.74      744.48      9.59 o 
   2   4   1     7344.26     7386.16     66.25 o 
   3   4   1      466.93      489.69      9.81 o 
   4   4   1     3498.65     3940.99     40.95 o 
   5   4   1       44.25       97.22      6.40 o 
   6   4   1     1292.14     1302.38     23.47 o 
   7   4   1     3027.99     2920.00     41.33 o 
   8   4   1        8.17       23.94      5.99 o 
   9   4   1      153.88      178.85     11.26 o 
  10   4   1       94.25       81.88      8.58 o 
  11   4   1     1212.00     1252.10     30.20 o 
  12   4   1      491.64      526.60     44.58 o 
  13   4   1       74.41       75.44     15.13 o 
 -13   5   1      137.56      159.73     18.08 o 
 -12   5   1        0.07        4.05      9.23 o 
 -11   5   1      952.41      996.50     23.50 o 
 -10   5   1      126.77      111.74      9.67 o 
  -9   5   1        5.39       11.91      5.70 o 
  -8   5   1      130.34      113.40     10.78 o 
  -7   5   1      230.73      278.83     11.38 o 
  -6   5   1     2785.86     2970.13     32.92 o 
  -5   5   1       30.34       27.56      2.84 o 
  -4   5   1        5.22        4.00      1.98 o 
  -3   5   1      135.36      131.58      4.40 o 
  -2   5   1      572.04      576.34      8.56 o 
  -1   5   1     3482.37     3775.69     36.37 o 
   0   5   1      457.89      411.51      9.91 o 
   1   5   1      449.00      513.85     10.57 o 
   2   5   1       40.96       42.29      3.62 o 
   3   5   1     1403.20     1474.36     19.78 o 
   4   5   1       73.88       46.07      5.37 o 
   5   5   1     1523.47     1530.23     25.27 o 
   6   5   1       33.01       52.14      7.23 o 
   7   5   1       16.56        9.77      5.00 o 
   8   5   1      315.72      322.47     14.63 o 
   9   5   1      125.37      142.77     10.30 o 
  10   5   1      888.37      887.79     23.46 o 
  11   5   1        6.19        4.61      6.14 o 
  12   5   1        5.49        0.62      9.88 o 
  13   5   1        9.71       15.35     14.78 o 
 -13   6   1        0.34       -8.26      9.64 o 
 -12   6   1       31.15       21.63     10.71 o 
 -11   6   1       76.43       64.63      8.50 o 
 -10   6   1        8.41        4.56      5.73 o 
  -9   6   1     1263.52     1127.38     25.18 o 
  -8   6   1     1376.79     1265.64     25.93 o 
  -7   6   1       80.40       84.61      6.00 o 
  -6   6   1       93.65      111.83      4.92 o 
  -5   6   1       33.68       21.95      2.80 o 
  -4   6   1        5.85       25.48      3.56 o 
  -3   6   1     1948.58     1914.07     22.82 o 
  -2   6   1      315.16      308.63      6.97 o 
  -1   6   1      371.08      461.55      9.73 o 
   0   6   1     2014.67     2168.71     24.76 o 
   1   6   1      238.67      166.67      5.08 o 
   2   6   1      308.39      272.04      8.51 o 
   3   6   1      538.56      647.53     12.97 o 
   4   6   1      319.52      274.24      8.93 o 
   5   6   1     1376.15     1354.89     21.70 o 
   6   6   1      333.04      299.52     11.93 o 
   7   6   1        2.76       -3.47      4.63 o 
   8   6   1      692.41      734.95     19.95 o 
   9   6   1       34.19       57.16      8.21 o 
  10   6   1      139.63      136.59     11.24 o 
  11   6   1       25.09       27.73      7.80 o 
  12   6   1      138.59      107.96     15.53 o 
  13   6   1      476.72      579.38     30.33 o 
 -13   7   1      108.54      101.65     16.13 o 
 -12   7   1       82.89       74.12     13.90 o 
 -11   7   1       98.66       69.82      9.84 o 
 -10   7   1      273.68      252.03     17.69 o 
  -9   7   1       53.73       64.54      8.37 o 
  -8   7   1        0.70       -5.43      4.89 o 
  -7   7   1      183.54      190.23     10.64 o 
  -6   7   1      581.23      635.68     14.24 o 
  -5   7   1      732.81      801.79     15.96 o 
  -4   7   1      151.79      140.89      5.80 o 
  -3   7   1     1301.66     1270.36     15.62 o 
  -2   7   1     4958.30     5386.55     50.49 o 
  -1   7   1     2631.78     2810.74     33.38 o 
   0   7   1     8412.84     8953.76     81.22 o 
   1   7   1      426.40      407.58      7.68 o 
   2   7   1      749.41      724.08     12.91 o 
   3   7   1       88.66       80.23      7.45 o 
   4   7   1      146.83      159.76      8.64 o 
   5   7   1      852.09      923.09     19.92 o 
   6   7   1      482.29      457.07     14.84 o 
   7   7   1      787.92      707.53     19.11 o 
   8   7   1       66.10       64.71      8.05 o 
   9   7   1      121.58      124.25     15.66 o 
  10   7   1       37.88       29.14      7.82 o 
  11   7   1      848.15      832.35     24.87 o 
  12   7   1      587.45      508.44     27.35 o 
 -13   8   1        7.53       17.84     11.73 o 
 -12   8   1      585.45      619.71     25.55 o 
 -11   8   1       67.04       63.45      9.67 o 
 -10   8   1       64.36       78.57      9.91 o 
  -9   8   1     2008.18     1916.40     36.23 o 
  -8   8   1       47.05       63.01      8.26 o 
  -7   8   1     4456.32     4412.09     58.83 o 
  -6   8   1      430.91      446.05     11.65 o 
  -5   8   1      611.57      615.11     12.33 o 
  -4   8   1     6966.66     6752.91     63.33 o 
  -3   8   1      674.96      764.29     12.24 o 
  -2   8   1       84.00       91.35      5.54 o 
  -1   8   1      725.19      742.32     14.17 o 
   0   8   1      799.76      993.54     14.62 o 
   1   8   1     4812.48     4806.25     41.25 o 
   2   8   1     2072.69     2144.18     23.34 o 
   3   8   1      664.51      656.44     13.27 o 
   4   8   1      817.47      863.29     21.84 o 
   5   8   1      274.24      290.95     12.25 o 
   6   8   1     3163.78     3042.32     52.77 o 
   7   8   1      584.94      599.74     18.48 o 
   8   8   1       45.85       30.18      7.25 o 
   9   8   1      424.83      408.58     16.84 o 
  10   8   1       16.23       12.78      7.41 o 
  11   8   1      677.80      681.69     23.14 o 
  12   8   1      169.90      192.06     14.92 o 
 -12   9   1      224.02      203.23     15.29 o 
 -11   9   1      110.76      102.69     11.60 o 
 -10   9   1      840.62      881.61     40.83 o 
  -9   9   1      190.92      199.68     15.52 o 
  -8   9   1       19.61       14.06      7.77 o 
  -7   9   1       27.51       31.16      6.92 o 
  -6   9   1     2865.61     2702.29     41.95 o 
  -5   9   1     5390.72     5424.38     78.50 o 
  -4   9   1       85.00       88.60      5.32 o 
  -3   9   1       74.70       83.38      4.98 o 
  -2   9   1       19.07       11.60      3.17 o 
  -1   9   1       10.40        4.14      3.30 o 
   0   9   1     1669.15     1614.80     20.76 o 
   1   9   1        0.81        1.80      2.67 o 
   2   9   1      430.00      400.36      8.87 o 
   3   9   1     1570.41     1580.55     22.99 o 
   4   9   1       80.06       95.03      7.36 o 
   5   9   1      735.07      727.72     17.33 o 
   6   9   1      852.18      835.93     17.64 o 
   7   9   1      487.24      512.36     17.53 o 
   8   9   1      421.11      383.36     16.06 o 
   9   9   1      362.31      335.16     16.24 o 
  10   9   1      175.03      186.82     13.78 o 
  11   9   1      804.88      777.68     25.33 o 
 -12  10   1       24.39       27.91     10.47 o 
 -11  10   1      185.56      206.28     15.71 o 
 -10  10   1      920.01      989.73     38.08 o 
  -9  10   1      939.51      912.38     25.46 o 
  -8  10   1        0.07       -0.33      7.15 o 
  -7  10   1        9.82        8.16      6.16 o 
  -6  10   1        0.07       -3.27      5.75 o 
  -5  10   1      677.10      724.31     17.55 o 
  -4  10   1     1850.34     1790.14     31.92 o 
  -3  10   1      524.03      550.10     11.48 o 
  -2  10   1      353.95      351.15      9.48 o 
  -1  10   1      650.86      675.88     14.95 o 
   0  10   1      177.20      172.86      7.01 o 
   1  10   1     2863.18     2799.28     30.65 o 
   2  10   1      685.41      697.02     13.77 o 
   3  10   1        9.80        7.29      4.43 o 
   4  10   1      544.80      533.65     23.90 o 
   5  10   1      356.76      325.84     18.91 o 
   6  10   1     1183.53     1115.22     29.12 o 
   7  10   1      689.93      676.44     21.73 o 
   8  10   1        4.19        6.93      6.37 o 
   9  10   1      146.63      174.99     14.32 o 
  10  10   1       45.91       52.99     10.04 o 
  11  10   1      278.20      359.99     19.00 o 
 -11  11   1        3.89        2.80      8.47 o 
 -10  11   1      550.30      548.41     31.53 o 
  -9  11   1       39.11       32.43      8.76 o 
  -8  11   1       83.50       98.15     12.30 o 
  -7  11   1       24.61       18.74      7.95 o 
  -6  11   1     1718.59     1748.52     44.34 o 
  -5  11   1        9.42       15.55      5.55 o 
  -4  11   1        7.55       10.47      5.27 o 
  -3  11   1      822.81      817.89     21.08 o 
  -2  11   1        1.69       -3.02      3.35 o 
  -1  11   1       63.71       53.95      4.85 o 
   0  11   1      452.94      488.10     12.32 o 
   1  11   1     1921.02     1805.76     24.32 o 
   2  11   1     1977.05     1945.28     25.97 o 
   3  11   1      327.98      341.87     21.42 o 
   4  11   1      843.39      828.47     22.04 o 
   5  11   1       24.29       28.46      6.16 o 
   6  11   1     1123.26     1048.66     41.91 o 
   7  11   1       69.04       70.28     10.44 o 
   8  11   1      229.32      243.32     14.66 o 
   9  11   1       53.07       46.17      9.46 o 
  10  11   1       20.60       22.84      8.97 o 
 -11  12   1       16.54       18.79     10.12 o 
 -10  12   1       43.24       43.18     12.32 o 
  -9  12   1        0.07       22.04     10.13 o 
  -8  12   1       73.06       67.98     12.82 o 
  -7  12   1        4.44       -0.26     14.95 o 
  -6  12   1      438.18      441.06     22.38 o 
  -5  12   1        2.35        7.77      7.04 o 
  -4  12   1       40.33       35.76      6.89 o 
  -3  12   1      159.72      131.47      9.97 o 
  -2  12   1       24.54       22.38      5.65 o 
  -1  12   1      868.42      847.40     15.48 o 
   0  12   1        1.44        9.02      4.66 o 
   1  12   1      250.48      243.15     10.05 o 
   2  12   1       72.81      107.79      8.03 o 
   3  12   1       16.01       19.99      5.46 o 
   4  12   1      201.22      212.18     12.85 o 
   5  12   1       16.78       16.16     10.25 o 
   6  12   1      240.80      226.48     15.34 o 
   7  12   1      211.70      224.46     15.84 o 
   8  12   1      477.41      581.90     24.44 o 
   9  12   1       11.89       10.68      9.29 o 
  10  12   1      321.20      301.68     20.42 o 
 -10  13   1       98.20      106.38     19.46 o 
  -9  13   1      150.73      183.64     19.00 o 
  -8  13   1       53.14       58.74     18.78 o 
  -7  13   1        6.08        6.39      8.51 o 
  -6  13   1       61.56       62.25     23.03 o 
  -5  13   1        4.71       14.40     12.64 o 
  -4  13   1      150.57      141.55     21.23 o 
  -3  13   1       47.77       37.01      6.59 o 
  -2  13   1      183.72      200.18     10.90 o 
  -1  13   1      582.41      597.34     19.33 o 
   0  13   1      200.57      168.93     13.42 o 
   1  13   1       68.05       73.67      7.85 o 
   2  13   1      133.78      127.91      8.83 o 
   3  13   1      236.23      248.48     11.49 o 
   4  13   1      764.04      727.62     20.17 o 
   5  13   1        8.78        9.80      6.71 o 
   6  13   1       15.94       10.59      7.20 o 
   7  13   1        9.93        2.33      7.17 o 
   8  13   1       41.98       35.43     17.12 o 
   9  13   1        0.66        6.42      8.26 o 
  -9  14   1      249.76      237.48     43.89 o 
  -8  14   1      983.78      955.54     37.50 o 
  -7  14   1       32.85       15.30     10.19 o 
  -6  14   1      340.65      342.75     22.29 o 
  -5  14   1       74.02       86.29     15.86 o 
  -4  14   1      465.38      461.68     16.64 o 
  -3  14   1      743.81      767.26     20.67 o 
  -2  14   1       37.00       39.78      7.89 o 
  -1  14   1      148.35      134.60     14.32 o 
   0  14   1      197.21      203.59     12.77 o 
   1  14   1      512.19      574.87     17.73 o 
   2  14   1      229.42      229.34     12.16 o 
   3  14   1      413.53      428.35     16.00 o 
   4  14   1      125.38      161.31     13.75 o 
   5  14   1      617.44      547.61     23.17 o 
   6  14   1      217.66      211.71     15.07 o 
   7  14   1      274.57      272.38     17.09 o 
   8  14   1        0.04        5.36      9.73 o 
  -8  15   1      117.35      193.07     20.32 o 
  -7  15   1        3.96       27.64     11.68 o 
  -6  15   1      197.12      210.34     19.49 o 
  -5  15   1      262.19      289.14     22.03 o 
  -4  15   1       14.32       20.67     13.10 o 
  -3  15   1       13.57        9.45      6.61 o 
  -2  15   1       40.71       28.84      8.21 o 
  -1  15   1      680.21      713.49     22.97 o 
   0  15   1       58.09       52.58      8.98 o 
   1  15   1      424.27      381.07     24.56 o 
   2  15   1       19.68       10.65      6.76 o 
   3  15   1       63.07       57.64      8.50 o 
   4  15   1       60.75       54.85     10.69 o 
   5  15   1      656.37      644.14     29.15 o 
   6  15   1      373.39      339.64     23.61 o 
   7  15   1       29.94       23.18     10.27 o 
  -7  16   1       29.50       35.65     11.23 o 
  -6  16   1        7.87        8.66      8.81 o 
  -5  16   1      113.34      113.36     16.26 o 
  -4  16   1     1221.27     1234.30     41.55 o 
  -3  16   1      239.86      274.86     16.08 o 
  -2  16   1        0.33       -1.99      6.49 o 
  -1  16   1       96.12       73.57     10.08 o 
   0  16   1      301.27      287.91     20.37 o 
   1  16   1      983.28      912.24     26.90 o 
   2  16   1      558.32      535.51     25.27 o 
   3  16   1      104.47      119.69     12.28 o 
   4  16   1       23.78       10.89      8.81 o 
   5  16   1      253.49      250.95     48.59 o 
   6  16   1      707.18      721.40     38.92 o 
  -5  17   1       13.37        7.15     10.48 o 
  -4  17   1        0.19        4.17     10.10 o 
  -3  17   1       33.49       37.48     12.87 o 
  -2  17   1      115.26      114.98     15.08 o 
  -1  17   1       91.61       89.22     10.32 o 
   0  17   1       10.33       11.60      7.12 o 
   1  17   1      178.05      191.98     14.67 o 
   2  17   1      195.80      199.82     15.12 o 
   3  17   1      123.74      121.94     23.23 o 
   4  17   1        0.28       10.40     13.42 o 
  -2  18   1        1.03        6.51      8.29 o 
  -1  18   1       38.71       43.51      9.36 o 
   0  18   1       13.71       -0.53      7.00 o 
   1  18   1      119.87      108.85     13.18 o 
   2  18   1      113.48      103.65     15.21 o 
 -14   0   2      461.14      474.90     32.38 o 
 -13   0   2      579.25      610.09     33.56 o 
 -12   0   2      256.80      281.38     23.11 o 
 -11   0   2        6.39       -4.52      8.77 o 
 -10   0   2      496.79      502.85     25.77 o 
  -9   0   2      427.34      444.02     22.41 o 
  -8   0   2     1856.02     2008.20     28.20 o 
  -7   0   2     2341.59     2220.31     29.05 o 
  -6   0   2     1494.99     1278.06     18.56 o 
  -5   0   2     9549.67     9044.38    173.61 o 
  -4   0   2      667.76      542.85     10.96 o 
  -3   0   2    16372.69    16363.21    219.60 o 
  -2   0   2       38.03       26.61     11.38 o 
  -1   0   2     5159.74     5592.07     55.13 o 
   0   0   2     3309.85     3525.39     51.91 o 
   1   0   2    14303.97    14884.27    160.66 o 
   2   0   2     7605.46     8439.04     81.46 o 
   3   0   2      926.18      728.96     13.69 o 
   4   0   2       36.48       28.63      3.66 o 
   5   0   2      485.47      624.37     13.95 o 
   6   0   2     1717.23     1975.86     29.70 o 
   7   0   2     3406.46     3352.61     44.54 o 
   8   0   2     5826.62     5645.84     79.91 o 
   9   0   2      313.81      324.35     13.35 o 
  10   0   2      875.20      909.67     36.77 o 
  11   0   2      779.05      737.71     55.33 o 
  12   0   2      458.12      444.35     29.50 o 
  13   0   2      468.13      437.55     31.04 o 
 -14   1   2      164.13      154.36     15.25 o 
 -13   1   2      245.34      270.27     17.29 o 
 -12   1   2       62.77       69.47     10.52 o 
 -11   1   2      830.05      792.50     23.71 o 
 -10   1   2       94.26       92.74     11.74 o 
  -9   1   2     7608.26     7291.25     67.29 o 
  -8   1   2      468.58      430.07      7.85 o 
  -7   1   2      444.89      464.38     10.26 o 
  -6   1   2      960.68     1016.18     12.23 o 
  -5   1   2      170.70      138.94      6.61 o 
  -4   1   2    17328.85    17158.18    122.35 o 
  -3   1   2      620.42      563.18      9.67 o 
  -2   1   2       76.95      128.47      4.68 o 
  -1   1   2      435.51      382.41      4.87 o 
   0   1   2      171.72      221.10      6.13 o 
   1   1   2      891.87      922.34     11.01 o 
   2   1   2    22840.67    23446.31    164.65 o 
   3   1   2     5369.73     5431.82     42.12 o 
   4   1   2     3300.54     3190.92     26.20 o 
   5   1   2      304.57      303.48      7.72 o 
   6   1   2     3766.40     3646.65     34.11 o 
   7   1   2     2992.90     3156.27     32.56 o 
   8   1   2      164.16      124.67      9.18 o 
   9   1   2       88.26       75.38      6.41 o 
  10   1   2      643.65      644.03     17.87 o 
  11   1   2      141.05      149.00     14.39 o 
  12   1   2     1294.31     1342.07     41.19 o 
  13   1   2       11.60       23.23     12.07 o 
 -14   2   2       74.60       70.25     12.19 o 
 -13   2   2      730.72      741.88     29.72 o 
 -12   2   2      107.94       89.32     13.74 o 
 -11   2   2      649.20      729.66     31.23 o 
 -10   2   2      303.50      302.61     11.71 o 
  -9   2   2      719.60      630.29     13.82 o 
  -8   2   2      683.59      716.82     13.82 o 
  -7   2   2       12.22        1.53      2.72 o 
  -6   2   2        6.75        6.93      2.80 o 
  -5   2   2      242.69      322.15      7.50 o 
  -4   2   2     4214.42     4053.62     43.78 o 
  -3   2   2    28045.57    28282.50    236.87 o 
  -2   2   2    12098.14    12646.46    105.49 o 
  -1   2   2     5926.39     6246.41     61.61 o 
   0   2   2     1397.07     1509.98     13.22 o 
   1   2   2      830.16      934.26      9.00 o 
   2   2   2     4129.85     4270.64     32.06 o 
   3   2   2     1781.90     1841.93     19.16 o 
   4   2   2      552.97      816.03     13.64 o 
   5   2   2      586.30      581.96     12.09 o 
   6   2   2      498.49      500.26     13.71 o 
   7   2   2       93.93       90.00      6.06 o 
   8   2   2     1102.55     1114.52     19.05 o 
   9   2   2     2554.27     2401.93     53.13 o 
  10   2   2      281.66      271.95     16.00 o 
  11   2   2      140.60      133.40     15.09 o 
  12   2   2      209.81      250.19     19.98 o 
  13   2   2       48.85       27.51     11.89 o 
 -14   3   2       46.85       28.81     10.41 o 
 -13   3   2      139.32      149.59     14.17 o 
 -12   3   2      113.71      124.39     12.44 o 
 -11   3   2       25.62       19.87      8.43 o 
 -10   3   2     1008.08      970.13     18.63 o 
  -9   3   2      129.17      129.75      7.47 o 
  -8   3   2       52.66       60.38      5.45 o 
  -7   3   2      982.45     1084.06     18.10 o 
  -6   3   2      132.44      183.81      7.12 o 
  -5   3   2     2202.42     2174.09     25.86 o 
  -4   3   2      151.61      127.87      5.74 o 
  -3   3   2     3717.45     4190.79     32.41 o 
  -2   3   2     2759.01     3105.64     27.48 o 
  -1   3   2      774.00     1044.80     17.85 o 
   0   3   2     1070.29     1001.75     12.45 o 
   1   3   2      206.35      218.23      4.11 o 
   2   3   2      146.16      161.80      5.85 o 
   3   3   2     6193.95     6690.63     56.76 o 
   4   3   2     2265.73     2242.86     26.85 o 
   5   3   2     1784.98     1863.84     27.93 o 
   6   3   2      322.16      292.51     10.99 o 
   7   3   2      718.57      685.31     17.53 o 
   8   3   2        3.39        4.28      4.60 o 
   9   3   2      115.14       93.98      8.98 o 
  10   3   2      476.73      438.08     15.56 o 
  11   3   2      684.67      750.90     29.35 o 
  12   3   2      114.35      126.86     17.40 o 
  13   3   2       16.82       21.74     11.98 o 
 -14   4   2       61.03       65.59     14.54 o 
 -13   4   2       89.70       88.69     22.54 o 
 -12   4   2      790.93      754.45     24.90 o 
 -11   4   2      605.72      589.39     24.50 o 
 -10   4   2      203.61      227.44      9.95 o 
  -9   4   2      132.59      132.41      7.81 o 
  -8   4   2      256.06      249.01     12.13 o 
  -7   4   2      129.90      142.64      9.31 o 
  -6   4   2      145.91      129.40      6.47 o 
  -5   4   2      943.19      889.05     15.01 o 
  -4   4   2     7746.67     7622.03     71.01 o 
  -3   4   2      964.92      906.32     11.01 o 
  -2   4   2      232.67      170.31      4.56 o 
  -1   4   2       23.63       17.94      3.45 o 
   0   4   2      538.81      522.65     14.96 o 
   1   4   2     3796.33     3926.84     31.75 o 
   2   4   2      514.62      552.54      9.41 o 
   3   4   2        3.06        4.07      2.08 o 
   4   4   2     2018.51     2214.30     24.29 o 
   5   4   2      654.66      608.00     13.00 o 
   6   4   2      202.62      198.60      9.62 o 
   7   4   2     1156.01     1039.74     22.77 o 
   8   4   2      298.80      317.16     17.32 o 
   9   4   2      711.09      754.97     21.75 o 
  10   4   2      867.10      875.86     24.52 o 
  11   4   2      376.27      404.61     18.27 o 
  12   4   2      134.61      124.07     22.84 o 
  13   4   2       21.17       -3.19     10.24 o 
 -14   5   2      475.46      491.67     28.17 o 
 -13   5   2        2.21       -1.91      8.92 o 
 -12   5   2       89.33      108.23     14.53 o 
 -11   5   2       94.73       77.99      8.59 o 
 -10   5   2      287.40      287.66     12.41 o 
  -9   5   2       25.30       29.71      6.48 o 
  -8   5   2     4269.37     4063.34     53.14 o 
  -7   5   2      552.17      519.58     14.86 o 
  -6   5   2     1833.23     1986.17     25.79 o 
  -5   5   2      231.72      167.03     10.24 o 
  -4   5   2      794.35      881.48     12.64 o 
  -3   5   2    11783.89    12135.20     88.57 o 
  -2   5   2     7918.83     8570.51     68.73 o 
  -1   5   2      923.91     1048.09     52.63 o 
   0   5   2      119.91       99.49      6.48 o 
   1   5   2     9495.36     9559.38     77.08 o 
   2   5   2     1165.81     1274.08     16.28 o 
   3   5   2     2751.05     2526.10     29.26 o 
   4   5   2     3186.24     3114.35     31.52 o 
   5   5   2     1317.16     1257.73     17.70 o 
   6   5   2     1732.22     1764.69     29.47 o 
   7   5   2      251.35      186.67     10.33 o 
   8   5   2      225.92      228.99     11.98 o 
   9   5   2        1.07        0.16      5.46 o 
  10   5   2      623.87      617.69     20.25 o 
  11   5   2      477.85      504.48     18.26 o 
  12   5   2      205.77      247.24     20.19 o 
 -14   6   2        0.11       16.08     11.46 o 
 -13   6   2      902.55      908.75     42.15 o 
 -12   6   2      699.33      727.52     29.88 o 
 -11   6   2      308.47      345.34     17.64 o 
 -10   6   2      489.97      508.18     17.51 o 
  -9   6   2      663.27      627.79     18.62 o 
  -8   6   2     5047.02     4808.43     52.88 o 
  -7   6   2      414.27      413.88     11.39 o 
  -6   6   2      146.63      114.99      4.68 o 
  -5   6   2     2897.10     2804.11     30.09 o 
  -4   6   2     1070.68      981.34     20.55 o 
  -3   6   2     1523.34     1797.42     19.33 o 
  -2   6   2    12395.27    12845.53    101.00 o 
  -1   6   2       53.83       39.58      3.46 o 
   0   6   2      369.43      340.23     10.77 o 
   1   6   2     1041.66     1060.84     15.98 o 
   2   6   2     1206.59     1208.70     18.07 o 
   3   6   2     5255.80     5447.03     75.91 o 
   4   6   2       10.15        3.99      3.41 o 
   5   6   2        0.09        1.95      3.54 o 
   6   6   2      167.45      170.33      9.68 o 
   7   6   2      833.19      804.10     20.40 o 
   8   6   2      680.99      634.64     26.53 o 
   9   6   2      805.13      824.33     22.56 o 
  10   6   2      219.20      224.42     13.74 o 
  11   6   2       74.44       73.23     10.32 o 
  12   6   2        2.44        6.17     10.76 o 
 -13   7   2        7.80        6.62     10.34 o 
 -12   7   2      117.46      102.38     15.01 o 
 -11   7   2       38.60       45.41      9.97 o 
 -10   7   2     1652.70     1649.93     33.26 o 
  -9   7   2     1050.94     1044.89     24.73 o 
  -8   7   2       38.64       43.15      7.69 o 
  -7   7   2      275.77      279.13      9.82 o 
  -6   7   2     1035.52     1076.60     16.83 o 
  -5   7   2     1129.27     1160.96     16.75 o 
  -4   7   2     1036.01     1056.84     16.66 o 
  -3   7   2      487.72      443.43      9.25 o 
  -2   7   2      354.53      497.35      9.38 o 
  -1   7   2     5716.50     6592.81     68.71 o 
   0   7   2       41.72       50.21      4.34 o 
   1   7   2     7451.72     7238.37    138.49 o 
   2   7   2      178.28      233.90      8.31 o 
   3   7   2      567.70      526.03     12.43 o 
   4   7   2      858.36      839.65     16.22 o 
   5   7   2     2079.16     1985.93     28.29 o 
   6   7   2      287.26      276.57     12.15 o 
   7   7   2     2242.83     2163.00     36.36 o 
   8   7   2        0.04       -3.06      5.38 o 
   9   7   2       13.84        3.97      7.16 o 
  10   7   2        6.47        0.78      6.07 o 
  11   7   2      573.13      621.06     22.21 o 
  12   7   2      684.13      685.35     35.74 o 
 -13   8   2      223.27      228.95     20.99 o 
 -12   8   2        1.69        7.72      7.51 o 
 -11   8   2       66.95       44.18     10.07 o 
 -10   8   2      380.05      345.79     17.85 o 
  -9   8   2        0.52        2.00      5.95 o 
  -8   8   2     1272.17     1218.09     26.77 o 
  -7   8   2      791.08      773.37     22.92 o 
  -6   8   2      596.59      597.03     14.63 o 
  -5   8   2      292.74      279.68      8.75 o 
  -4   8   2     1127.94     1101.55     18.04 o 
  -3   8   2      239.56      229.23     11.34 o 
  -2   8   2     2829.15     2656.69     27.92 o 
  -1   8   2      187.13      147.45      6.97 o 
   0   8   2       24.46       24.82      3.91 o 
   1   8   2      348.85      348.59      8.28 o 
   2   8   2     2409.20     2337.88     30.79 o 
   3   8   2      957.37      961.94     17.94 o 
   4   8   2     1202.43     1197.55     22.85 o 
   5   8   2       99.97       91.31      7.12 o 
   6   8   2      289.63      294.43     12.94 o 
   7   8   2      773.97      803.08     21.27 o 
   8   8   2       31.07       32.11      7.61 o 
   9   8   2      195.76      245.69     15.30 o 
  10   8   2      552.47      577.53     20.94 o 
  11   8   2        0.01        3.69      7.26 o 
 -12   9   2        2.91       -7.81      7.43 o 
 -11   9   2       31.59       28.47      8.91 o 
 -10   9   2       16.98        7.71      7.33 o 
  -9   9   2      525.16      499.78     20.54 o 
  -8   9   2      224.53      236.12     14.55 o 
  -7   9   2      369.06      385.77     18.41 o 
  -6   9   2        3.31        1.69     13.72 o 
  -5   9   2       14.37       14.59      3.87 o 
  -4   9   2      357.42      347.05     13.92 o 
  -3   9   2        1.20       -3.81      2.89 o 
  -2   9   2      266.25      298.73      8.33 o 
  -1   9   2      276.37      296.88     12.34 o 
   0   9   2       13.57       18.88      4.07 o 
   1   9   2     1146.41     1085.52     20.92 o 
   2   9   2     1278.20     1213.75     18.43 o 
   3   9   2     1876.17     1741.01     26.53 o 
   4   9   2     1205.84     1176.68     21.79 o 
   5   9   2      151.69      146.33     12.47 o 
   6   9   2      467.92      477.35     16.29 o 
   7   9   2      235.27      280.51     13.82 o 
   8   9   2      381.70      337.46     16.97 o 
   9   9   2      248.17      237.20     14.45 o 
  10   9   2      403.31      424.15     19.05 o 
  11   9   2       40.83       33.71      9.16 o 
 -12  10   2      117.98      126.16     14.73 o 
 -11  10   2      310.07      309.43     33.63 o 
 -10  10   2       83.75       72.01     14.61 o 
  -9  10   2      236.64      264.20     16.71 o 
  -8  10   2      144.03      162.04     25.72 o 
  -7  10   2      163.93      176.26     24.38 o 
  -6  10   2      730.99      754.86     60.52 o 
  -5  10   2      370.86      364.85     13.42 o 
  -4  10   2       72.84       63.36      5.93 o 
  -3  10   2      101.07       84.46      5.60 o 
  -2  10   2      282.85      341.19      9.83 o 
  -1  10   2     1127.72      990.82     19.23 o 
   0  10   2     1499.47     1301.26     19.13 o 
   1  10   2     1933.88     1753.05     23.30 o 
   2  10   2       66.03       71.79      8.85 o 
   3  10   2     3712.18     3646.38     39.78 o 
   4  10   2     1020.85      944.19     18.09 o 
   5  10   2       32.14       53.28     11.27 o 
   6  10   2      452.78      452.97     18.92 o 
   7  10   2       52.16       55.66     10.48 o 
   8  10   2       49.14       56.51      8.92 o 
   9  10   2       90.61       95.17     10.90 o 
  10  10   2       38.80       79.11     15.23 o 
  11  10   2       75.29       82.55     40.96 o 
 -11  11   2      238.88      291.48     19.53 o 
 -10  11   2       32.29       46.66     10.59 o 
  -9  11   2      294.11      312.49     18.31 o 
  -8  11   2        4.90        9.43      8.23 o 
  -7  11   2      131.73      148.49     14.66 o 
  -6  11   2      248.32      232.87     16.73 o 
  -5  11   2      551.50      522.82     28.15 o 
  -4  11   2     1094.05     1093.65     25.86 o 
  -3  11   2        1.92        4.50      3.80 o 
  -2  11   2      656.79      688.77     14.51 o 
  -1  11   2      490.81      502.95     22.15 o 
   0  11   2     5046.72     4888.24     48.48 o 
   1  11   2        2.72        2.72      3.92 o 
   2  11   2     1083.98     1037.87     19.38 o 
   3  11   2      141.20      120.83      7.30 o 
   4  11   2       26.48       19.38      5.24 o 
   5  11   2       67.66       62.59      7.08 o 
   6  11   2      903.59      944.01     25.17 o 
   7  11   2       16.84        9.99      6.67 o 
   8  11   2      422.59      484.39     18.02 o 
   9  11   2      187.57      221.26     15.39 o 
  10  11   2      283.89      354.69     33.39 o 
 -11  12   2       29.00       43.95     12.96 o 
 -10  12   2      182.39      207.86     19.67 o 
  -9  12   2      766.96      828.68     33.28 o 
  -8  12   2        8.84       11.49      8.90 o 
  -7  12   2     3174.55     3119.95     73.18 o 
  -6  12   2      100.74      133.80     14.30 o 
  -5  12   2       37.51       22.27      8.53 o 
  -4  12   2        7.24        4.49      6.30 o 
  -3  12   2     2015.56     1969.30     36.36 o 
  -2  12   2      108.73      137.43      7.65 o 
  -1  12   2      446.26      391.31     13.11 o 
   0  12   2      120.00       99.74      6.64 o 
   1  12   2      706.63      659.01     14.58 o 
   2  12   2      198.55      201.71     12.80 o 
   3  12   2      146.40      159.18      9.04 o 
   4  12   2      156.20      136.54      9.24 o 
   5  12   2     1124.85     1106.84     23.14 o 
   6  12   2      439.99      403.96     17.89 o 
   7  12   2       22.97       23.61      7.81 o 
   8  12   2     1743.73     1852.10     49.46 o 
   9  12   2       56.49       51.86     13.16 o 
 -10  13   2      251.81      269.98     22.34 o 
  -9  13   2      179.70      196.09     19.42 o 
  -8  13   2      262.31      330.67     22.84 o 
  -7  13   2        0.16        4.02      9.69 o 
  -6  13   2       99.04       94.95     20.60 o 
  -5  13   2      674.90      648.29     27.12 o 
  -4  13   2     1044.93     1048.85     26.25 o 
  -3  13   2       37.15       40.87      7.51 o 
  -2  13   2      461.14      527.48     20.38 o 
  -1  13   2     2440.27     2374.85     32.76 o 
   0  13   2      563.30      591.77     14.14 o 
   1  13   2      815.05      830.77     17.00 o 
   2  13   2      370.85      337.43     11.39 o 
   3  13   2      486.95      475.19     24.88 o 
   4  13   2       27.92       23.41      6.22 o 
   5  13   2        0.37        8.04      6.74 o 
   6  13   2     2645.79     2635.57     47.77 o 
   7  13   2       79.63      112.76     15.64 o 
   8  13   2      509.42      527.36     32.58 o 
   9  13   2       37.07       41.29     14.66 o 
  -9  14   2      275.34      219.27     20.81 o 
  -8  14   2       26.35       26.67     11.63 o 
  -7  14   2      717.45      797.51     33.19 o 
  -6  14   2       58.24       62.73     12.65 o 
  -5  14   2       58.86       60.38     13.00 o 
  -4  14   2      114.39       81.66     12.98 o 
  -3  14   2      329.97      302.76     15.30 o 
  -2  14   2      226.04      239.25     13.85 o 
  -1  14   2      183.79      161.32     12.07 o 
   0  14   2     1162.34     1081.36     24.20 o 
   1  14   2      346.70      386.67     12.41 o 
   2  14   2       12.30       14.27      5.66 o 
   3  14   2      240.60      233.80     11.90 o 
   4  14   2       32.49       27.73      6.74 o 
   5  14   2      500.38      496.55     25.02 o 
   6  14   2      377.30      336.63     26.34 o 
   7  14   2       54.47       59.76     13.46 o 
   8  14   2       50.69       37.18     13.13 o 
  -8  15   2        7.49        6.81     10.87 o 
  -7  15   2        3.94       -2.55      9.12 o 
  -6  15   2       24.77       -0.16      9.66 o 
  -5  15   2      155.84      165.25     17.41 o 
  -4  15   2        0.32       -5.87      7.76 o 
  -3  15   2        5.16       21.46      7.34 o 
  -2  15   2      491.10      498.45     19.79 o 
  -1  15   2      122.23      173.27     12.96 o 
   0  15   2      546.38      467.83     23.94 o 
   1  15   2       56.99       39.91     12.44 o 
   2  15   2      219.29      200.99     11.55 o 
   3  15   2       14.33       12.99      8.06 o 
   4  15   2        9.89       -7.28      7.64 o 
   5  15   2       66.55       87.29     14.74 o 
   6  15   2       42.79       69.21     16.83 o 
   7  15   2       37.64       61.68     26.13 o 
  -7  16   2        2.59        6.16     10.27 o 
  -6  16   2      409.81      457.81     27.24 o 
  -5  16   2      107.71       95.56     15.37 o 
  -4  16   2       17.27       36.12     11.82 o 
  -3  16   2       72.10       58.09     12.83 o 
  -2  16   2      169.67      180.58     13.91 o 
  -1  16   2        0.80       -7.07      5.69 o 
   0  16   2       88.27      106.30     10.14 o 
   1  16   2       53.11       59.39     10.19 o 
   2  16   2     1021.41     1016.04     52.72 o 
   3  16   2        7.25        7.58     10.67 o 
   4  16   2        1.33       -8.36      9.07 o 
   5  16   2      171.70      151.19     18.00 o 
  -5  17   2      116.15      156.68     18.85 o 
  -4  17   2      387.25      390.63     70.14 o 
  -3  17   2      256.92      260.30     27.80 o 
  -2  17   2       26.97       30.91      9.01 o 
  -1  17   2      424.06      425.01     20.38 o 
   0  17   2       30.12       41.57      9.53 o 
   1  17   2      773.77      875.82     33.76 o 
   2  17   2      252.88      263.92     20.44 o 
   3  17   2      102.09       71.46     20.24 o 
   4  17   2       24.67       30.57     17.56 o 
  -2  18   2      319.12      308.94     23.49 o 
  -1  18   2        2.51        9.36     15.89 o 
   0  18   2      272.89      325.76     28.95 o 
   1  18   2       34.08       46.12     10.48 o 
 -14   1   3      338.72      383.71     20.61 o 
 -13   1   3      118.49      103.31     12.72 o 
 -12   1   3       95.16       94.02     11.50 o 
 -11   1   3      418.74      364.14     16.78 o 
 -10   1   3       98.04      119.03     12.27 o 
  -9   1   3        0.12        0.91      3.46 o 
  -8   1   3     1191.01     1195.62     20.13 o 
  -7   1   3     1000.23     1024.17     13.67 o 
  -6   1   3       38.49       35.83      3.31 o 
  -5   1   3       65.74       59.61      3.03 o 
  -4   1   3      177.75      150.83     13.00 o 
  -3   1   3    16573.10    16783.69    371.41 o 
  -2   1   3    26799.17    27962.76    231.76 o 
  -1   1   3    14698.48    15608.73    110.04 o 
   0   1   3     2479.10     2657.82     26.93 o 
   1   1   3     4670.60     4875.21     66.37 o 
   2   1   3      746.80      811.34     10.87 o 
   3   1   3     2574.48     2684.59     23.60 o 
   4   1   3      891.18      817.69     11.24 o 
   5   1   3     1358.06     1455.51     18.90 o 
   6   1   3     1160.72     1144.84     19.94 o 
   7   1   3     1657.58     1660.17     23.72 o 
   8   1   3     1903.42     2018.29     28.73 o 
   9   1   3       86.49       96.49      7.83 o 
  10   1   3        3.94       -6.20      5.70 o 
  11   1   3        5.25        4.26      9.22 o 
  12   1   3      728.60      758.40     42.32 o 
 -14   2   3       59.05       55.63     11.56 o 
 -13   2   3      200.50      186.38     15.10 o 
 -12   2   3       49.98       66.61     10.48 o 
 -11   2   3      555.16      544.45     19.76 o 
 -10   2   3        6.60        6.79      6.05 o 
  -9   2   3       85.86       86.77      6.76 o 
  -8   2   3      207.34      175.00      8.00 o 
  -7   2   3      192.61      197.98     10.90 o 
  -6   2   3     3450.03     3361.90     37.05 o 
  -5   2   3        2.80        0.80      2.48 o 
  -4   2   3       78.81       81.54      7.16 o 
  -3   2   3       21.07       19.11      2.76 o 
  -2   2   3    12781.65    13471.15     96.44 o 
  -1   2   3     3524.30     3741.32     31.66 o 
   0   2   3     3270.85     3527.73     31.74 o 
   1   2   3      596.11      567.50      7.05 o 
   2   2   3     1409.54     1543.41     14.85 o 
   3   2   3     5664.82     6145.48     49.79 o 
   4   2   3       30.22       33.83      3.04 o 
   5   2   3      768.98      882.63     14.64 o 
   6   2   3     1005.80     1031.04     19.86 o 
   7   2   3      752.88      714.82     16.44 o 
   8   2   3        0.16        6.31      5.58 o 
   9   2   3      202.28      215.38     14.69 o 
  10   2   3       33.84       18.75      6.57 o 
  11   2   3        3.59       12.22      9.87 o 
  12   2   3        1.76       23.22     11.48 o 
 -14   3   3      118.82      108.69     13.86 o 
 -13   3   3      183.05      198.54     15.34 o 
 -12   3   3      437.43      479.50     20.04 o 
 -11   3   3        3.93        1.27      6.68 o 
 -10   3   3      408.39      396.13     15.74 o 
  -9   3   3      616.59      602.15     15.07 o 
  -8   3   3     1236.38     1174.72     20.39 o 
  -7   3   3     3171.47     3288.63     38.39 o 
  -6   3   3       60.44       41.01      5.89 o 
  -5   3   3      316.52      299.29      8.97 o 
  -4   3   3     3059.78     3033.42     27.98 o 
  -3   3   3     2396.74     2381.47     22.31 o 
  -2   3   3     2339.42     2494.26     25.84 o 
  -1   3   3      378.87      319.52      9.07 o 
   0   3   3      487.43      479.17      7.48 o 
   1   3   3     2791.29     2754.28     22.13 o 
   2   3   3    11549.41    11858.32     82.18 o 
   3   3   3     7213.68     7792.69     56.97 o 
   4   3   3      330.88      294.65      6.49 o 
   5   3   3      198.79      233.64      7.82 o 
   6   3   3        3.89        2.68      3.30 o 
   7   3   3     2373.75     2369.12     33.23 o 
   8   3   3      329.01      329.78     12.46 o 
   9   3   3      309.01      298.97     13.88 o 
  10   3   3        0.49        4.53      6.04 o 
  11   3   3       69.34       88.42     13.98 o 
  12   3   3      897.28      940.97     35.15 o 
 -14   4   3       11.68       15.92      9.40 o 
 -13   4   3      157.35      163.68     17.42 o 
 -12   4   3      106.24      107.39     12.10 o 
 -11   4   3     1484.51     1301.15     30.96 o 
 -10   4   3      316.99      259.30     11.30 o 
  -9   4   3      370.36      406.31     13.02 o 
  -8   4   3     1970.05     2112.11     29.91 o 
  -7   4   3     1797.76     1809.97     37.80 o 
  -6   4   3     2876.37     2950.49     36.92 o 
  -5   4   3      277.82      274.19      7.78 o 
  -4   4   3       17.77       34.12      6.99 o 
  -3   4   3     4453.70     5036.36     47.89 o 
  -2   4   3       40.75       94.27      4.60 o 
  -1   4   3     1941.79     1926.47     28.65 o 
   0   4   3      314.46      284.91      5.59 o 
   1   4   3      387.87      426.07     11.48 o 
   2   4   3     1044.16     1051.52     13.58 o 
   3   4   3      173.73      189.76      7.55 o 
   4   4   3      805.81      744.06     11.95 o 
   5   4   3       85.50       91.11      5.43 o 
   6   4   3     1476.40     1471.71     21.15 o 
   7   4   3      109.87      115.79      7.85 o 
   8   4   3       83.32       97.52      9.17 o 
   9   4   3        6.77        2.60      6.18 o 
  10   4   3      706.03      663.42     21.06 o 
  11   4   3      735.65      743.87     24.23 o 
  12   4   3      494.49      518.63     27.34 o 
 -14   5   3      429.50      452.67     27.01 o 
 -13   5   3       49.04       17.08     10.76 o 
 -12   5   3      303.50      324.13     21.04 o 
 -11   5   3       81.58       76.06      8.23 o 
 -10   5   3       64.35       70.47      7.61 o 
  -9   5   3     3115.27     3167.62     48.35 o 
  -8   5   3      502.53      572.91     15.87 o 
  -7   5   3       70.13       97.90      6.76 o 
  -6   5   3      101.57       74.24      5.78 o 
  -5   5   3     1343.40     1312.24     16.84 o 
  -4   5   3     7405.07     7935.84     64.80 o 
  -3   5   3      387.42      656.33     10.03 o 
  -2   5   3     2564.85     2983.88     80.03 o 
  -1   5   3      523.15      488.08     36.47 o 
   0   5   3      115.14      111.90      4.87 o 
   1   5   3     1285.30     1387.64     15.68 o 
   2   5   3     1496.61     1410.10     15.08 o 
   3   5   3        5.92        8.39      2.24 o 
   4   5   3     1655.38     1697.36     19.78 o 
   5   5   3       63.30       60.12      4.88 o 
   6   5   3        0.79       -2.16      3.67 o 
   7   5   3     2367.63     2211.14     36.56 o 
   8   5   3      133.94      111.80     10.37 o 
   9   5   3     1399.48     1320.34     29.12 o 
  10   5   3       87.94      117.34     10.88 o 
  11   5   3       24.43       26.70      8.08 o 
  12   5   3      257.27      254.32     18.89 o 
 -14   6   3       24.02       21.35     12.28 o 
 -13   6   3        0.37       -5.24      9.81 o 
 -12   6   3      239.88      227.36     18.49 o 
 -11   6   3      232.96      205.32     13.08 o 
 -10   6   3      595.03      547.94     15.32 o 
  -9   6   3      412.52      342.24     13.14 o 
  -8   6   3      378.58      373.59     12.52 o 
  -7   6   3      758.45      737.42     16.69 o 
  -6   6   3     2118.61     1956.48     23.17 o 
  -5   6   3        4.95        9.50      2.67 o 
  -4   6   3     4273.21     4781.42     45.56 o 
  -3   6   3      109.06      144.09      5.16 o 
  -2   6   3      684.88      708.76     12.36 o 
  -1   6   3     1233.27     1180.89     25.15 o 
   0   6   3      578.56      636.37     11.60 o 
   1   6   3     4386.30     4782.97     42.49 o 
   2   6   3      790.90      882.03     15.28 o 
   3   6   3      293.86      308.05      8.50 o 
   4   6   3      140.94      154.20      6.96 o 
   5   6   3      665.80      718.31     14.68 o 
   6   6   3      345.62      416.98     12.63 o 
   7   6   3       12.59       11.48      5.83 o 
   8   6   3      235.61      167.89     11.26 o 
   9   6   3      153.11      149.39     11.56 o 
  10   6   3      204.34      205.66     15.61 o 
  11   6   3       85.19       95.85     11.56 o 
  12   6   3       13.62       35.66     11.78 o 
 -13   7   3      286.95      315.47     22.65 o 
 -12   7   3        1.75        7.30      9.30 o 
 -11   7   3        6.44        4.58      6.41 o 
 -10   7   3       34.56       43.30      8.66 o 
  -9   7   3       20.68       11.19      6.90 o 
  -8   7   3        4.29       -2.44      4.85 o 
  -7   7   3      127.34      123.31      7.93 o 
  -6   7   3      516.62      471.48     13.20 o 
  -5   7   3      692.02      610.05     17.31 o 
  -4   7   3      271.73      303.47      7.50 o 
  -3   7   3      373.16      385.78      8.56 o 
  -2   7   3     2647.92     2590.60     27.24 o 
  -1   7   3        9.75       34.68      4.94 o 
   0   7   3     1348.60     1316.15     34.64 o 
   1   7   3       74.01       86.44      3.60 o 
   2   7   3      370.74      431.83     11.02 o 
   3   7   3      766.45      648.60     14.17 o 
   4   7   3      260.38      219.70      8.98 o 
   5   7   3      226.09      259.66      9.55 o 
   6   7   3      367.39      351.45     11.51 o 
   7   7   3      376.12      353.98     17.31 o 
   8   7   3      454.69      443.65     16.77 o 
   9   7   3       19.03       24.99      7.54 o 
  10   7   3       24.54       32.85      8.54 o 
  11   7   3      106.27      110.81     11.44 o 
 -13   8   3        1.19        9.65     10.91 o 
 -12   8   3      243.74      240.35     19.76 o 
 -11   8   3        1.43       -3.71      6.07 o 
 -10   8   3      213.77      178.85     13.71 o 
  -9   8   3       63.16       49.54     11.21 o 
  -8   8   3        0.78       -8.43      5.78 o 
  -7   8   3     1151.21     1068.33     21.60 o 
  -6   8   3     1392.27     1436.63     24.94 o 
  -5   8   3     1077.68     1109.17     18.49 o 
  -4   8   3     1194.05     1254.11     16.90 o 
  -3   8   3      447.19      498.63     10.21 o 
  -2   8   3     3398.75     3430.91     34.67 o 
  -1   8   3      480.27      547.17     13.35 o 
   0   8   3        4.93       -1.74      2.59 o 
   1   8   3       37.46       40.62      3.14 o 
   2   8   3      526.83      531.43     12.88 o 
   3   8   3     1642.94     1623.85     24.94 o 
   4   8   3      212.15      230.64      9.02 o 
   5   8   3      201.91      222.69      9.39 o 
   6   8   3      120.39      127.10      7.99 o 
   7   8   3      819.93      873.39     21.05 o 
   8   8   3      702.82      718.77     19.99 o 
   9   8   3     1213.28     1215.54     27.19 o 
  10   8   3      199.03      204.11     14.54 o 
  11   8   3       33.70       24.02     11.57 o 
 -13   9   3      816.89      912.20     42.44 o 
 -12   9   3      168.18      172.85     14.25 o 
 -11   9   3       82.80       67.54     11.19 o 
 -10   9   3      157.85      166.35     17.22 o 
  -9   9   3        8.87        5.97      6.82 o 
  -8   9   3     3121.58     3078.41     54.32 o 
  -7   9   3     1244.59     1079.99     28.21 o 
  -6   9   3        0.61        5.71      4.97 o 
  -5   9   3     1761.41     1722.76     27.43 o 
  -4   9   3      225.76      234.51      8.22 o 
  -3   9   3     4246.36     4327.63     42.06 o 
  -2   9   3     1965.33     1889.79     23.49 o 
  -1   9   3      464.62      471.77     12.87 o 
   0   9   3      573.02      534.88     11.39 o 
   1   9   3     1324.21     1266.12     20.77 o 
   2   9   3     3606.30     3593.00     42.53 o 
   3   9   3     7811.55     7725.89     84.23 o 
   4   9   3      786.42      783.04     17.81 o 
   5   9   3      178.06      158.89      8.57 o 
   6   9   3      351.64      345.20     16.16 o 
   7   9   3       54.46       55.91      7.96 o 
   8   9   3     2387.79     2351.67     42.95 o 
   9   9   3        3.28       -0.73      7.98 o 
  10   9   3       60.45       58.70     12.71 o 
  11   9   3       32.42       48.32     13.75 o 
 -12  10   3      472.67      434.69     22.99 o 
 -11  10   3       61.73       58.03     11.47 o 
 -10  10   3       50.11       23.74     15.86 o 
  -9  10   3      257.11      248.73     23.85 o 
  -8  10   3       16.93        0.95      8.06 o 
  -7  10   3     1448.12     1449.57     39.66 o 
  -6  10   3      366.03      347.73     19.35 o 
  -5  10   3       13.09       14.61      4.40 o 
  -4  10   3       57.88       70.73      7.64 o 
  -3  10   3      809.46      763.72     14.05 o 
  -2  10   3     1209.64     1135.56     17.78 o 
  -1  10   3     1016.15      967.40     19.71 o 
   0  10   3       67.85       81.46      5.81 o 
   1  10   3        1.56        2.60      3.49 o 
   2  10   3     3102.30     3052.32     43.56 o 
   3  10   3     1393.26     1400.54     24.37 o 
   4  10   3     1184.89     1166.45     29.28 o 
   5  10   3        2.23        5.01      4.74 o 
   6  10   3        9.05       10.39      6.31 o 
   7  10   3      227.48      244.80     12.74 o 
   8  10   3      127.92      121.37     15.01 o 
   9  10   3      238.79      279.68     22.32 o 
  10  10   3       16.29       27.55     11.81 o 
 -12  11   3       32.29       31.50     10.35 o 
 -11  11   3        0.01       14.04      8.68 o 
 -10  11   3       38.12       51.13     13.52 o 
  -9  11   3      120.26      103.93     14.74 o 
  -8  11   3      576.50      618.21     37.31 o 
  -7  11   3        3.10        7.26      7.69 o 
  -6  11   3      209.56      171.88     15.40 o 
  -5  11   3        0.38       10.48      8.17 o 
  -4  11   3       10.99        9.01      4.04 o 
  -3  11   3     1085.25     1088.72     19.04 o 
  -2  11   3      596.65      521.79     12.30 o 
  -1  11   3       11.31        6.31      4.25 o 
   0  11   3      333.21      322.02     10.02 o 
   1  11   3     1307.00     1291.66     28.51 o 
   2  11   3       51.18       55.47      5.84 o 
   3  11   3       74.57       67.75      6.24 o 
   4  11   3     1430.82     1350.45     25.50 o 
   5  11   3       30.94       34.11      6.75 o 
   6  11   3       39.05       37.33      7.95 o 
   7  11   3        4.71        0.20      8.16 o 
   8  11   3     1286.90     1275.28     40.63 o 
   9  11   3       63.97       83.01     14.41 o 
 -11  12   3      112.81       98.62     16.29 o 
 -10  12   3      201.99      206.77     19.53 o 
  -9  12   3      125.69      106.46     15.37 o 
  -8  12   3       16.29       32.87     10.45 o 
  -7  12   3       11.05       -5.39     14.16 o 
  -6  12   3      973.53      966.16     50.81 o 
  -5  12   3      199.95      180.58     15.69 o 
  -4  12   3        1.47        1.33      7.11 o 
  -3  12   3       23.24       22.07      5.00 o 
  -2  12   3      276.63      260.43      9.57 o 
  -1  12   3       20.94       17.12      5.14 o 
   0  12   3      784.13      818.70     16.21 o 
   1  12   3     1061.62     1087.55     19.22 o 
   2  12   3      114.70      132.41      9.66 o 
   3  12   3       61.44       71.07      6.73 o 
   4  12   3        4.32        2.77      4.50 o 
   5  12   3       62.43       71.54      9.47 o 
   6  12   3      293.17      284.37     19.73 o 
   7  12   3      451.13      436.37     24.08 o 
   8  12   3       14.98       22.98     10.84 o 
   9  12   3        9.18       -0.04      9.64 o 
 -10  13   3       34.10       40.20     12.97 o 
  -9  13   3        0.03        1.16      8.70 o 
  -8  13   3       20.75       12.30      9.20 o 
  -7  13   3        6.55       22.81     10.38 o 
  -6  13   3        0.09       -6.34      6.79 o 
  -5  13   3      234.06      190.05     17.42 o 
  -4  13   3      345.27      333.91     15.23 o 
  -3  13   3       45.19       32.16     11.60 o 
  -2  13   3      119.00      109.62      9.15 o 
  -1  13   3     1089.93     1044.99     19.37 o 
   0  13   3      105.84      107.39      7.37 o 
   1  13   3      352.57      329.88     11.36 o 
   2  13   3      101.40       99.10     10.04 o 
   3  13   3       47.72       41.09      6.87 o 
   4  13   3        5.30        5.22      5.56 o 
   5  13   3       67.93       60.42     12.29 o 
   6  13   3      159.39      152.08     19.19 o 
   7  13   3      533.83      601.76     28.66 o 
   8  13   3        0.14       -4.62      9.42 o 
  -9  14   3        0.32       -5.85      8.85 o 
  -8  14   3        0.85        1.34      8.91 o 
  -7  14   3      360.80      335.84     22.88 o 
  -6  14   3      132.78      139.41     16.39 o 
  -5  14   3      147.03      157.44     16.51 o 
  -4  14   3       89.91       89.74     13.92 o 
  -3  14   3       39.76       49.74      8.60 o 
  -2  14   3      962.55      899.21     28.53 o 
  -1  14   3      139.24      138.74     14.03 o 
   0  14   3       22.39       19.34      5.32 o 
   1  14   3       27.04       23.44      6.16 o 
   2  14   3       15.59       12.52      5.79 o 
   3  14   3      192.66      185.03     11.45 o 
   4  14   3        3.22        4.74      6.82 o 
   5  14   3       20.93       25.14     11.30 o 
   6  14   3      115.69      150.51     17.72 o 
   7  14   3       80.60      101.61     16.32 o 
  -8  15   3      642.73      633.00     42.81 o 
  -7  15   3      401.61      379.97     34.82 o 
  -6  15   3      204.65      237.70     20.29 o 
  -5  15   3       32.19       29.37     11.53 o 
  -4  15   3      687.80      662.00     29.44 o 
  -3  15   3      393.09      390.27     24.82 o 
  -2  15   3     1022.71      924.05     26.83 o 
  -1  15   3       24.45        4.48      6.80 o 
   0  15   3      375.52      346.88     18.24 o 
   1  15   3      186.65      180.98     11.31 o 
   2  15   3      845.79      866.72     34.02 o 
   3  15   3      598.24      598.47     30.46 o 
   4  15   3       11.31       10.12      9.88 o 
   5  15   3      267.29      277.99     22.93 o 
   6  15   3       10.50       -2.11     15.97 o 
  -7  16   3       26.69        0.16     10.44 o 
  -6  16   3       60.79       69.71     15.96 o 
  -5  16   3        6.23       -5.22      8.35 o 
  -4  16   3       69.66       53.49     12.88 o 
  -3  16   3        8.88       -6.24      8.62 o 
  -2  16   3       35.15       43.18      9.52 o 
  -1  16   3      308.24      321.29     22.74 o 
   0  16   3       55.83       57.92     12.03 o 
   1  16   3      404.35      441.04     24.47 o 
   2  16   3       25.39       30.60      8.74 o 
   3  16   3       26.05       34.21     11.07 o 
   4  16   3      571.56      480.96     40.84 o 
   5  16   3        4.02       -1.15     10.23 o 
  -5  17   3       71.94       99.07     23.36 o 
  -4  17   3       90.57       98.17     16.57 o 
  -3  17   3      118.57      153.85     18.20 o 
  -2  17   3      670.91      690.65     61.70 o 
  -1  17   3       11.31       15.10      8.51 o 
   0  17   3       35.64       35.35      9.61 o 
   1  17   3       82.99      114.67     15.72 o 
   2  17   3       98.89       70.36     13.56 o 
   3  17   3      148.92      127.00     20.58 o 
 -15   0   4       58.12       37.63     15.26 o 
 -14   0   4      395.51      470.23     32.63 o 
 -13   0   4      534.74      543.82     51.94 o 
 -12   0   4        0.68       14.48     10.68 o 
 -11   0   4      164.48      196.01     59.12 o 
 -10   0   4      859.37      810.03     31.36 o 
  -9   0   4       96.45       81.00     12.12 o 
  -8   0   4       53.25       76.22     13.09 o 
  -7   0   4     1055.29      895.07     22.97 o 
  -6   0   4     7591.16     7306.85     86.65 o 
  -5   0   4      924.47      895.26     25.42 o 
  -4   0   4      846.02      926.39    122.60 o 
  -3   0   4     6977.01     7324.38     83.88 o 
  -2   0   4    20928.71    21566.00    229.85 o 
  -1   0   4       10.28        4.75      4.93 o 
   0   0   4      329.46      298.11     11.59 o 
   1   0   4      253.07      297.00      9.66 o 
   2   0   4       71.76      118.37      6.84 o 
   3   0   4     1047.91     1010.69     20.58 o 
   4   0   4      182.16      172.16     10.80 o 
   5   0   4     4594.02     4467.11     54.92 o 
   6   0   4     2579.91     2541.16     44.42 o 
   7   0   4      345.25      364.90     18.70 o 
   8   0   4        3.16       -2.29      5.65 o 
   9   0   4        1.65        3.69      8.49 o 
  10   0   4      278.30      276.36     25.12 o 
  11   0   4       70.66       83.56     28.20 o 
  12   0   4      614.74      582.79     55.51 o 
 -15   1   4       18.26       28.52     10.53 o 
 -14   1   4      126.08      135.22     18.80 o 
 -13   1   4        4.46        4.11      7.69 o 
 -12   1   4     2666.29     2504.97     46.09 o 
 -11   1   4      907.52      940.89     25.51 o 
 -10   1   4       37.37       18.16      6.84 o 
  -9   1   4      392.78      430.01     11.76 o 
  -8   1   4       71.27       65.45      3.69 o 
  -7   1   4     6577.67     6408.38     55.46 o 
  -6   1   4     2197.10     2295.71     23.72 o 
  -5   1   4      667.52      566.55     14.98 o 
  -4   1   4        8.16       -3.34      2.37 o 
  -3   1   4     5432.03     5135.17     57.58 o 
  -2   1   4     2977.85     3192.17     28.25 o 
  -1   1   4    15078.39    15293.31    118.62 o 
   0   1   4     1170.62     1174.36     15.79 o 
   1   1   4     1867.25     1862.34     22.28 o 
   2   1   4      132.32      153.92      8.29 o 
   3   1   4     4879.55     4878.75     49.36 o 
   4   1   4     2918.74     2917.55     27.09 o 
   5   1   4       28.48       26.76      3.53 o 
   6   1   4      213.97      173.03     10.64 o 
   7   1   4      434.64      415.31     11.62 o 
   8   1   4        0.09       -0.69      4.11 o 
   9   1   4     2155.56     2114.02     28.20 o 
  10   1   4       45.47       45.25      7.50 o 
  11   1   4        7.65       -3.71      9.97 o 
  12   1   4      366.50      396.74     33.66 o 
 -15   2   4       16.90       17.69      9.72 o 
 -14   2   4      201.11      259.11     17.68 o 
 -13   2   4      270.11      327.92     20.59 o 
 -12   2   4      343.92      336.93     17.17 o 
 -11   2   4     2061.11     2009.28     38.87 o 
 -10   2   4       55.79       67.75      8.99 o 
  -9   2   4      114.84       91.23      6.69 o 
  -8   2   4      139.48      104.27      6.57 o 
  -7   2   4     3472.32     3298.13     37.82 o 
  -6   2   4     3239.56     3009.69     29.21 o 
  -5   2   4     1234.73     1302.80     48.62 o 
  -4   2   4     2659.67     2941.04     31.29 o 
  -3   2   4      128.88      128.61     10.93 o 
  -2   2   4      185.06      134.96      3.67 o 
  -1   2   4     1421.24     1406.44     19.42 o 
   0   2   4     1486.57     1625.30     19.81 o 
   1   2   4      758.30      845.28     13.36 o 
   2   2   4      680.42      743.24      9.73 o 
   3   2   4      558.92      601.12      9.87 o 
   4   2   4      724.46      757.27     11.30 o 
   5   2   4     3628.66     3716.36     33.52 o 
   6   2   4     1947.68     1896.50     24.10 o 
   7   2   4     1658.46     1599.97     23.28 o 
   8   2   4     4186.28     4099.90     44.25 o 
   9   2   4       97.92       89.14      7.66 o 
  10   2   4      231.50      275.42     12.90 o 
  11   2   4       16.74       17.41      9.59 o 
  12   2   4       38.04       34.33     11.22 o 
 -14   3   4       54.75       60.86     14.77 o 
 -13   3   4      100.37       97.48     12.03 o 
 -12   3   4      127.99      109.81     17.83 o 
 -11   3   4     1748.04     1689.32     35.20 o 
 -10   3   4       13.43        1.57      4.53 o 
  -9   3   4      251.89      229.04     11.86 o 
  -8   3   4      313.06      299.70     18.28 o 
  -7   3   4     1715.94     1586.30     23.34 o 
  -6   3   4     2152.76     2029.88     25.17 o 
  -5   3   4     1636.89     1593.54     16.98 o 
  -4   3   4      267.13      278.78      9.38 o 
  -3   3   4     1061.60     1317.37     13.31 o 
  -2   3   4     2106.52     2065.23     21.11 o 
  -1   3   4     8040.89     7963.28     79.48 o 
   0   3   4     7690.73     7957.15     72.54 o 
   1   3   4     4937.13     5197.76     41.82 o 
   2   3   4     9340.55    10389.94     79.22 o 
   3   3   4      820.93      883.26     12.33 o 
   4   3   4      481.86      471.05      8.73 o 
   5   3   4       42.94       62.44      4.88 o 
   6   3   4      211.83      224.08      8.23 o 
   7   3   4       62.55       99.46      7.37 o 
   8   3   4       63.99       59.11      6.99 o 
   9   3   4      146.38      133.01     10.86 o 
  10   3   4       60.97       55.74      8.09 o 
  11   3   4      540.87      583.85     24.53 o 
  12   3   4      112.17       92.41     16.59 o 
 -14   4   4       21.82       55.64     11.27 o 
 -13   4   4      445.92      491.52     26.59 o 
 -12   4   4        0.94       -8.42      7.38 o 
 -11   4   4     1519.31     1479.02     32.96 o 
 -10   4   4       21.06       12.57      4.98 o 
  -9   4   4       33.68       19.52      5.31 o 
  -8   4   4      187.09      161.03      9.88 o 
  -7   4   4      174.87      148.67      7.42 o 
  -6   4   4     1493.78     1417.90     20.21 o 
  -5   4   4     1392.21     1333.84     16.31 o 
  -4   4   4      243.68      261.61      6.19 o 
  -3   4   4        2.09       20.32      3.00 o 
  -2   4   4       21.09       32.07      3.46 o 
  -1   4   4     2344.17     2424.32     29.73 o 
   0   4   4     2961.96     3035.54     28.48 o 
   1   4   4     1758.09     1922.89     20.26 o 
   2   4   4        0.91        3.16      1.74 o 
   3   4   4      312.87      283.05      7.90 o 
   4   4   4      329.16      329.38      7.70 o 
   5   4   4      347.16      337.15     12.97 o 
   6   4   4     1446.27     1382.44     20.10 o 
   7   4   4     1324.40     1260.89     21.79 o 
   8   4   4      415.05      380.88     14.35 o 
   9   4   4      197.58      197.04     15.60 o 
  10   4   4      145.06      137.99     11.13 o 
  11   4   4        8.83        8.06      7.49 o 
 -14   5   4       10.58       13.54     10.84 o 
 -13   5   4      680.95      660.95     30.94 o 
 -12   5   4      421.38      411.43     19.32 o 
 -11   5   4      255.45      274.62     12.45 o 
 -10   5   4      401.25      417.82     14.84 o 
  -9   5   4      240.81      247.23      9.47 o 
  -8   5   4     3300.11     3227.09     36.03 o 
  -7   5   4      315.56      288.01     11.62 o 
  -6   5   4     2893.51     2704.24     76.16 o 
  -5   5   4     1460.83     1634.57     18.36 o 
  -4   5   4       38.07       65.75      4.00 o 
  -3   5   4      414.06      419.02      9.94 o 
  -2   5   4    11810.89    11734.22    103.91 o 
  -1   5   4      228.06      250.64     14.07 o 
   0   5   4     5005.87     4833.74     42.57 o 
   1   5   4     2894.45     2995.04     33.52 o 
   2   5   4       92.73       75.83      5.26 o 
   3   5   4      204.44      153.30      7.10 o 
   4   5   4     1756.30     1671.67     20.27 o 
   5   5   4      550.15      572.44     13.03 o 
   6   5   4      149.23      133.35      7.72 o 
   7   5   4      316.89      260.12     10.50 o 
   8   5   4      640.72      640.78     18.11 o 
   9   5   4     1151.09     1174.56     31.16 o 
  10   5   4        3.26       10.00      6.54 o 
  11   5   4        0.05       -1.80      8.23 o 
 -14   6   4      183.98      221.16     20.92 o 
 -13   6   4       21.90       17.27     11.52 o 
 -12   6   4      435.27      440.42     23.61 o 
 -11   6   4      971.69      960.13     25.39 o 
 -10   6   4        0.78       -3.39      4.28 o 
  -9   6   4      715.98      697.90     16.73 o 
  -8   6   4     2109.79     2015.65     39.29 o 
  -7   6   4      517.05      486.37     13.95 o 
  -6   6   4      188.32      215.27      8.85 o 
  -5   6   4      789.18      694.54     11.55 o 
  -4   6   4        9.65        5.74      2.59 o 
  -3   6   4     5801.40     5938.61     62.52 o 
  -2   6   4      206.33      210.26     13.06 o 
  -1   6   4      649.82      619.78     19.31 o 
   0   6   4     2376.59     2407.66     24.74 o 
   1   6   4       85.48       77.60      3.74 o 
   2   6   4      987.82     1052.14     13.92 o 
   3   6   4     1717.12     1735.26     22.48 o 
   4   6   4      165.39      149.79      7.06 o 
   5   6   4       39.16       58.48      5.65 o 
   6   6   4      955.39      952.76     18.42 o 
   7   6   4     1134.37     1190.75     21.79 o 
   8   6   4      463.59      441.88     16.45 o 
   9   6   4        2.86        2.40      6.10 o 
  10   6   4      342.91      416.59     35.21 o 
  11   6   4       12.76       13.91     11.93 o 
 -14   7   4        1.07       -8.66     10.01 o 
 -13   7   4        5.72        9.91     10.61 o 
 -12   7   4      356.32      354.88     22.15 o 
 -11   7   4      556.88      524.93     19.41 o 
 -10   7   4       80.04       63.22      8.75 o 
  -9   7   4       19.63       15.82      5.21 o 
  -8   7   4     1413.19     1407.79     25.98 o 
  -7   7   4     1352.82     1288.06     23.88 o 
  -6   7   4     5072.05     4915.11     58.38 o 
  -5   7   4      120.02      117.59      5.71 o 
  -4   7   4      915.93      937.52     14.14 o 
  -3   7   4      298.82      308.12     10.15 o 
  -2   7   4     4702.88     4602.18     52.27 o 
  -1   7   4      312.35      357.55     12.84 o 
   0   7   4     5151.94     5225.93     46.96 o 
   1   7   4      924.38      820.04     12.07 o 
   2   7   4      822.23      754.98     15.00 o 
   3   7   4      952.03     1001.52     18.51 o 
   4   7   4     1591.14     1547.87     22.49 o 
   5   7   4      316.41      324.48     10.80 o 
   6   7   4      312.90      249.66     12.17 o 
   7   7   4      348.77      278.05     12.52 o 
   8   7   4      634.53      589.86     18.15 o 
   9   7   4      806.01      745.02     29.12 o 
  10   7   4       52.14       68.02     12.86 o 
  11   7   4      547.44      636.52     29.82 o 
 -13   8   4        0.74        6.45     10.56 o 
 -12   8   4      138.10      144.05     16.55 o 
 -11   8   4      202.15      216.10     14.02 o 
 -10   8   4        0.73        2.10      6.33 o 
  -9   8   4        0.87        0.49      5.86 o 
  -8   8   4     1805.63     1755.68     30.40 o 
  -7   8   4       33.43       39.90      6.28 o 
  -6   8   4      284.70      273.56     11.98 o 
  -5   8   4     1119.08     1101.95     17.16 o 
  -4   8   4      108.96       92.28      5.26 o 
  -3   8   4      152.81      180.95      6.82 o 
  -2   8   4      243.44      207.01      8.12 o 
  -1   8   4     1311.66     1313.36     54.04 o 
   0   8   4      106.80      114.77      6.23 o 
   1   8   4      242.30      253.50      8.92 o 
   2   8   4      187.08      196.85     10.57 o 
   3   8   4     1253.88     1168.87     20.86 o 
   4   8   4      836.05      814.07     21.69 o 
   5   8   4       64.64       79.08      7.94 o 
   6   8   4       19.06       20.91      5.34 o 
   7   8   4     1305.74     1281.69     36.57 o 
   8   8   4      129.92      172.31     16.37 o 
   9   8   4      271.33      281.08     20.43 o 
  10   8   4      371.09      387.25     39.39 o 
 -13   9   4       11.83       20.40     11.95 o 
 -12   9   4        1.33       -4.34      7.11 o 
 -11   9   4        3.12        0.51      7.64 o 
 -10   9   4      233.77      221.10     15.40 o 
  -9   9   4        0.56       -3.31      6.52 o 
  -8   9   4      361.03      343.22     17.49 o 
  -7   9   4       97.73      109.06      9.21 o 
  -6   9   4        7.84       12.10      5.48 o 
  -5   9   4      313.73      341.59     10.80 o 
  -4   9   4      189.98      206.21      7.53 o 
  -3   9   4     1119.19     1187.01     17.94 o 
  -2   9   4      422.29      371.49     10.29 o 
  -1   9   4      686.55      575.52     49.80 o 
   0   9   4      151.56      144.01     14.08 o 
   1   9   4      977.19      909.71     26.14 o 
   2   9   4     1491.16     1413.37     23.42 o 
   3   9   4     1318.76     1229.54     22.33 o 
   4   9   4      870.28      869.42     21.89 o 
   5   9   4       68.45       74.77      7.48 o 
   6   9   4        3.43       -1.68      5.64 o 
   7   9   4       60.54       66.38     12.00 o 
   8   9   4      203.55      166.49     16.51 o 
   9   9   4      277.58      264.73     20.11 o 
  10   9   4        7.85       14.82     10.84 o 
 -12  10   4      167.03      175.11     16.55 o 
 -11  10   4      229.05      255.47     18.05 o 
 -10  10   4      570.81      575.74     23.89 o 
  -9  10   4       71.29       86.05     11.44 o 
  -8  10   4      355.56      301.81     29.53 o 
  -7  10   4     1179.98     1165.38     52.26 o 
  -6  10   4       98.32      107.10     10.92 o 
  -5  10   4      474.91      466.68     13.05 o 
  -4  10   4      576.16      507.50     12.02 o 
  -3  10   4      116.80       94.35      6.11 o 
  -2  10   4       18.27       20.63      4.32 o 
  -1  10   4      458.38      499.04     13.51 o 
   0  10   4      236.19      228.88     10.14 o 
   1  10   4      147.80      152.32      8.29 o 
   2  10   4     1452.58     1450.04     24.54 o 
   3  10   4        4.28        5.61      4.74 o 
   4  10   4       20.48        7.31      6.11 o 
   5  10   4      800.07      793.88     28.42 o 
   6  10   4      997.42      968.21     38.33 o 
   7  10   4       57.99       45.36     10.93 o 
   8  10   4        5.06        6.96      8.86 o 
   9  10   4      195.92      212.95     21.31 o 
 -12  11   4       77.76       78.77     13.61 o 
 -11  11   4      349.73      429.69     22.71 o 
 -10  11   4      268.29      274.92     20.86 o 
  -9  11   4        2.44        1.35      8.07 o 
  -8  11   4      318.15      282.75     19.60 o 
  -7  11   4     1649.34     1701.61     45.31 o 
  -6  11   4      474.85      478.28     22.85 o 
  -5  11   4     2470.05     2558.04     51.57 o 
  -4  11   4      257.99      287.84      9.54 o 
  -3  11   4     2038.52     1937.99     25.94 o 
  -2  11   4      509.99      480.56     12.36 o 
  -1  11   4      637.70      622.64     19.17 o 
   0  11   4       85.58       99.75      8.39 o 
   1  11   4       53.43       43.93      5.48 o 
   2  11   4        1.68        2.54      5.37 o 
   3  11   4     1431.51     1361.11     30.15 o 
   4  11   4       92.82       75.71      9.74 o 
   5  11   4     1147.66     1133.75     28.98 o 
   6  11   4        1.35       -2.49      7.66 o 
   7  11   4      153.83      209.41     18.21 o 
   8  11   4      615.86      590.34     30.92 o 
   9  11   4      264.59      275.93     22.27 o 
 -11  12   4        0.01      -13.27     13.26 o 
 -10  12   4      788.11      919.84     36.61 o 
  -9  12   4      215.19      239.75     19.96 o 
  -8  12   4       27.96       32.72     11.09 o 
  -7  12   4      215.95      176.09     16.66 o 
  -6  12   4       75.15       75.12     12.74 o 
  -5  12   4     1001.16     1041.97     34.40 o 
  -4  12   4       21.27       33.35      6.42 o 
  -3  12   4     1632.08     1432.92     22.25 o 
  -2  12   4        2.90       -1.49      4.03 o 
  -1  12   4       53.16       43.97      5.42 o 
   0  12   4      612.93      584.41     13.82 o 
   1  12   4      417.35      419.83     15.23 o 
   2  12   4     1628.31     1570.00     28.28 o 
   3  12   4      463.20      454.23     15.38 o 
   4  12   4      435.00      381.40     17.60 o 
   5  12   4      152.19      139.10     12.70 o 
   6  12   4       44.85       30.11     11.06 o 
   7  12   4      143.13      114.49     15.47 o 
   8  12   4      331.38      368.41     24.70 o 
 -10  13   4        1.28        4.62     14.16 o 
  -9  13   4       15.39       24.65     10.62 o 
  -8  13   4       31.36       19.21     10.35 o 
  -7  13   4      500.01      570.64     27.78 o 
  -6  13   4       29.93       44.61     11.62 o 
  -5  13   4     1239.28     1261.71     39.40 o 
  -4  13   4      986.12     1009.55     26.33 o 
  -3  13   4      888.01      906.26     22.24 o 
  -2  13   4        0.77        5.89      4.52 o 
  -1  13   4     2405.69     2325.02     39.33 o 
   0  13   4      220.13      219.99     11.02 o 
   1  13   4       10.29        8.38      5.20 o 
   2  13   4      149.47      150.53     11.65 o 
   3  13   4      868.77      921.28     23.56 o 
   4  13   4     1264.99     1222.25     26.33 o 
   5  13   4      470.10      465.36     20.46 o 
   6  13   4      526.94      571.39     27.98 o 
   7  13   4        2.53        2.80     13.89 o 
  -9  14   4      178.10      198.93     20.52 o 
  -8  14   4      166.50      163.72     18.37 o 
  -7  14   4       64.54       77.21     15.73 o 
  -6  14   4        0.02       -0.51     11.84 o 
  -5  14   4       31.12       31.48     14.44 o 
  -4  14   4       82.34       82.00     22.94 o 
  -3  14   4      484.83      501.61     23.54 o 
  -2  14   4       91.45       81.62      9.30 o 
  -1  14   4      125.30      106.06      8.07 o 
   0  14   4       32.89       22.02      6.32 o 
   1  14   4      681.28      706.20     26.07 o 
   2  14   4      970.04      981.49     25.96 o 
   3  14   4       79.49       76.85      9.00 o 
   4  14   4      374.92      396.71     16.46 o 
   5  14   4      712.11      687.40     29.77 o 
   6  14   4        5.06       -0.98      8.73 o 
  -8  15   4        0.53        2.67      9.88 o 
  -7  15   4      120.14      142.66     23.17 o 
  -6  15   4       58.12       74.25     14.06 o 
  -5  15   4       20.26       57.06     12.95 o 
  -4  15   4     1122.46     1233.73     40.62 o 
  -3  15   4      763.30      807.09     25.23 o 
  -2  15   4       19.71       45.29      9.17 o 
  -1  15   4       18.42       23.61      7.66 o 
   0  15   4        0.13       -6.01      5.31 o 
   1  15   4        0.65        2.02      5.94 o 
   2  15   4       30.94       16.94      6.80 o 
   3  15   4      503.30      503.58     18.16 o 
   4  15   4      282.83      294.70     21.66 o 
   5  15   4      563.22      613.57     29.96 o 
  -7  16   4       57.38       72.16     15.76 o 
  -6  16   4       45.08       34.68     12.95 o 
  -5  16   4       14.79        2.86      9.57 o 
  -4  16   4       60.14       82.53     14.48 o 
  -3  16   4       40.61       40.56     12.17 o 
  -2  16   4      258.68      266.36     16.46 o 
  -1  16   4        1.60       11.19      7.98 o 
   0  16   4       56.74       66.34     11.60 o 
   1  16   4      164.41      152.28     14.78 o 
   2  16   4      203.60      203.27     13.00 o 
   3  16   4      594.18      648.37     26.50 o 
   4  16   4       94.48       71.78     20.12 o 
  -5  17   4       71.51       98.37     21.79 o 
  -4  17   4      513.92      592.64     31.01 o 
  -3  17   4       91.04       60.28     14.75 o 
  -2  17   4      964.76      955.80     29.93 o 
  -1  17   4      199.29      196.40     15.77 o 
   0  17   4      139.25      120.59     13.63 o 
   1  17   4       77.17       86.08     13.16 o 
   2  17   4      423.50      440.51     23.54 o 
 -15   1   5      169.70      186.43     24.80 o 
 -14   1   5       49.68       59.78     11.55 o 
 -13   1   5      522.79      465.59     21.50 o 
 -12   1   5      109.79      113.88     21.24 o 
 -11   1   5      385.74      374.42     16.60 o 
 -10   1   5      122.37      124.49     10.50 o 
  -9   1   5      140.93      153.54      7.68 o 
  -8   1   5        6.28        7.63      2.91 o 
  -7   1   5     2204.10     2265.59     24.57 o 
  -6   1   5     2623.59     2609.23     40.23 o 
  -5   1   5      761.50      812.96     18.62 o 
  -4   1   5      678.21      662.61     11.51 o 
  -3   1   5     3399.39     3494.99     31.60 o 
  -2   1   5       29.33       55.59      3.31 o 
  -1   1   5    11117.89    12124.61    106.40 o 
   0   1   5        8.61        8.25      2.68 o 
   1   1   5        9.93       26.84      3.55 o 
   2   1   5       23.97       33.05      3.88 o 
   3   1   5      104.30      120.40      6.27 o 
   4   1   5     2508.78     2559.46     27.92 o 
   5   1   5      645.05      655.53     16.79 o 
   6   1   5     1215.83     1193.03     18.81 o 
   7   1   5     2538.98     2574.36     32.29 o 
   8   1   5        7.06       -3.72      4.62 o 
   9   1   5       31.75       42.39      7.30 o 
  10   1   5       67.56       60.95     11.69 o 
  11   1   5       51.18       62.89     25.52 o 
 -15   2   5        4.00        0.88      9.22 o 
 -14   2   5        1.90        6.86      8.18 o 
 -13   2   5      328.26      275.28     30.50 o 
 -12   2   5     1421.34     1464.96     35.01 o 
 -11   2   5       32.25       27.49      7.65 o 
 -10   2   5      232.29      247.83     17.02 o 
  -9   2   5      328.32      292.90     10.97 o 
  -8   2   5     1103.28     1064.10     18.87 o 
  -7   2   5      796.22      797.19     12.56 o 
  -6   2   5      744.35      683.98     13.71 o 
  -5   2   5      418.80      513.34     11.03 o 
  -4   2   5     1271.51     1395.28     20.04 o 
  -3   2   5        7.08        4.80      2.20 o 
  -2   2   5       59.02       59.52      3.99 o 
  -1   2   5     1706.48     1653.21     23.21 o 
   0   2   5      675.77      741.54     15.14 o 
   1   2   5      107.79      142.78      5.15 o 
   2   2   5      333.28      300.66      7.66 o 
   3   2   5     3537.28     3520.96     33.90 o 
   4   2   5      458.02      419.13     14.28 o 
   5   2   5      200.53      223.24      8.04 o 
   6   2   5       70.60       62.77      5.10 o 
   7   2   5     1750.88     1710.97     24.42 o 
   8   2   5     1510.80     1503.06     26.15 o 
   9   2   5      658.79      674.53     16.92 o 
  10   2   5       45.20       47.35     10.06 o 
  11   2   5       21.62       26.77     13.03 o 
 -15   3   5      755.33      785.00     28.78 o 
 -14   3   5      198.50      194.73     20.22 o 
 -13   3   5      121.18      106.77     12.39 o 
 -12   3   5      688.05      713.69     23.66 o 
 -11   3   5      703.54      673.50     21.72 o 
 -10   3   5     1748.73     1751.89     28.03 o 
  -9   3   5      399.14      371.67     11.99 o 
  -8   3   5      322.25      295.23     13.15 o 
  -7   3   5        7.42       -2.73      2.67 o 
  -6   3   5     2839.07     2804.53     26.93 o 
  -5   3   5     2595.52     2650.79     30.81 o 
  -4   3   5      185.51      138.16      5.76 o 
  -3   3   5      570.46      562.88      9.01 o 
  -2   3   5      144.93      121.80      4.39 o 
  -1   3   5     1145.30     1103.41     16.51 o 
   0   3   5     3686.20     3701.98     36.24 o 
   1   3   5     2248.03     2348.29     25.39 o 
   2   3   5        2.96        2.29      2.00 o 
   3   3   5        0.90        5.43      2.37 o 
   4   3   5     2565.99     2577.61     25.40 o 
   5   3   5     1004.75     1048.38     15.06 o 
   6   3   5     1138.98     1057.52     17.73 o 
   7   3   5      582.43      533.37     14.23 o 
   8   3   5        7.57       14.24      5.52 o 
   9   3   5     1566.22     1588.99     30.80 o 
  10   3   5      326.24      348.20     14.94 o 
  11   3   5      584.70      560.69     38.79 o 
 -14   4   5      462.14      433.59     21.54 o 
 -13   4   5      191.98      195.82     15.23 o 
 -12   4   5      159.84      115.07     11.99 o 
 -11   4   5      748.09      705.03     34.46 o 
 -10   4   5       20.01       28.64      5.74 o 
  -9   4   5      814.15      873.96     19.09 o 
  -8   4   5       26.35       32.73      4.74 o 
  -7   4   5      394.95      359.62      9.84 o 
  -6   4   5     1342.18     1365.77     16.49 o 
  -5   4   5       74.88       86.78      4.77 o 
  -4   4   5       80.75      109.44      4.80 o 
  -3   4   5     1476.76     1479.18     17.96 o 
  -2   4   5     9558.64     9591.60     72.74 o 
  -1   4   5      336.26      389.20     11.02 o 
   0   4   5        3.68        5.11      2.72 o 
   1   4   5      619.24      760.77      9.27 o 
   2   4   5     2336.16     2582.79     23.34 o 
   3   4   5     2718.98     2647.81     26.13 o 
   4   4   5       48.27       41.01      3.66 o 
   5   4   5       84.76      104.04      5.31 o 
   6   4   5      184.55      208.06      9.21 o 
   7   4   5      142.34      133.52     10.32 o 
   8   4   5      328.39      318.68     17.53 o 
   9   4   5      348.35      336.57     14.97 o 
  10   4   5        0.85        1.16      9.02 o 
  11   4   5      188.36      199.45     24.98 o 
 -14   5   5        5.74       -5.11      7.85 o 
 -13   5   5      136.99      109.81     12.80 o 
 -12   5   5       76.52       53.90      8.08 o 
 -11   5   5       38.34       31.86      6.94 o 
 -10   5   5      258.27      289.85     16.45 o 
  -9   5   5      421.38      347.06     10.91 o 
  -8   5   5      516.58      420.19     11.91 o 
  -7   5   5      381.83      316.81     12.00 o 
  -6   5   5       92.96       86.50      4.87 o 
  -5   5   5     1560.74     1544.15     22.39 o 
  -4   5   5     2414.33     2424.63     28.39 o 
  -3   5   5        0.31       11.43      3.17 o 
  -2   5   5        1.14        3.07      3.10 o 
  -1   5   5      694.10      767.14     10.74 o 
   0   5   5      547.38      591.47     11.92 o 
   1   5   5      657.00      570.68      9.48 o 
   2   5   5       69.41       50.83      3.40 o 
   3   5   5      309.88      348.43      7.21 o 
   4   5   5     2145.12     2120.59     21.90 o 
   5   5   5       73.45       76.15      7.97 o 
   6   5   5      981.97      952.75     18.52 o 
   7   5   5        2.53        1.21      4.41 o 
   8   5   5      175.30      201.77     16.28 o 
   9   5   5      319.40      361.19     21.46 o 
  10   5   5       21.17       28.80     10.40 o 
  11   5   5      290.91      280.43     19.27 o 
 -14   6   5      206.30      189.71     19.67 o 
 -13   6   5      106.87       89.30     16.20 o 
 -12   6   5      107.78      103.71     14.79 o 
 -11   6   5      214.43      231.94     11.43 o 
 -10   6   5        5.86       -0.33      4.41 o 
  -9   6   5        1.43       -0.36      4.27 o 
  -8   6   5      532.42      550.24     20.55 o 
  -7   6   5      387.14      387.57     12.72 o 
  -6   6   5      395.60      442.57     11.00 o 
  -5   6   5      298.64      357.63      8.94 o 
  -4   6   5        8.76        9.34      3.51 o 
  -3   6   5     1040.73     1259.51     19.10 o 
  -2   6   5      403.15      388.12     10.26 o 
  -1   6   5       41.00       56.90      5.15 o 
   0   6   5      192.91      267.39      9.67 o 
   1   6   5       31.79       38.11      5.22 o 
   2   6   5        2.36       -0.02      2.33 o 
   3   6   5      331.35      345.28     10.22 o 
   4   6   5       48.38       57.30      5.74 o 
   5   6   5      219.82      242.61      9.53 o 
   6   6   5      340.23      282.44     16.27 o 
   7   6   5     1026.50      984.15     38.28 o 
   8   6   5      329.39      307.28     31.62 o 
   9   6   5        2.95      -10.75      7.47 o 
  10   6   5        1.30       -5.25      9.32 o 
 -14   7   5       67.65       99.53     16.60 o 
 -13   7   5        1.22        5.65     10.19 o 
 -12   7   5      102.05       93.86     16.20 o 
 -11   7   5      465.43      497.86     18.97 o 
 -10   7   5      136.13      122.21      8.88 o 
  -9   7   5      291.41      322.04     12.18 o 
  -8   7   5      576.72      538.27     19.37 o 
  -7   7   5     1126.03     1066.86     22.08 o 
  -6   7   5      722.83      741.73     19.39 o 
  -5   7   5      712.83      688.91     13.08 o 
  -4   7   5        9.60        0.92      3.24 o 
  -3   7   5      901.05      843.38     16.88 o 
  -2   7   5      527.39      504.56     12.30 o 
  -1   7   5       15.19       14.36      3.66 o 
   0   7   5     3624.92     3627.52     35.77 o 
   1   7   5     1436.75     1425.21     17.90 o 
   2   7   5      272.38      236.72     18.23 o 
   3   7   5       11.72       14.70      5.07 o 
   4   7   5      164.80      166.84     11.24 o 
   5   7   5     2342.24     2141.74     38.73 o 
   6   7   5      101.78       82.36      9.75 o 
   7   7   5       75.13       44.18      9.00 o 
   8   7   5      629.50      621.29     34.20 o 
   9   7   5        8.72       -9.32      8.17 o 
  10   7   5      265.74      266.14     21.03 o 
 -13   8   5       28.55       35.56     12.59 o 
 -12   8   5      302.34      283.65     21.13 o 
 -11   8   5      710.62      760.01     31.40 o 
 -10   8   5      353.22      342.97     16.15 o 
  -9   8   5      384.46      388.45     14.56 o 
  -8   8   5      758.86      720.52     18.86 o 
  -7   8   5        3.77        5.95      4.93 o 
  -6   8   5     3063.24     3041.42     47.06 o 
  -5   8   5      572.32      619.42     12.23 o 
  -4   8   5      110.97      128.21      6.26 o 
  -3   8   5     1404.82     1360.98     45.81 o 
  -2   8   5        0.74        3.59      3.75 o 
  -1   8   5     3169.05     3311.66     38.06 o 
   0   8   5       84.29      125.17      6.23 o 
   1   8   5     1214.71     1159.15     19.55 o 
   2   8   5      575.07      541.30     13.42 o 
   3   8   5        1.32       -0.02      4.90 o 
   4   8   5      737.87      745.83     24.85 o 
   5   8   5      766.83      662.84     20.92 o 
   6   8   5      468.93      451.52     23.36 o 
   7   8   5      197.06      194.04     13.97 o 
   8   8   5      142.31      144.67     16.22 o 
   9   8   5      404.49      421.99     25.06 o 
  10   8   5      309.71      266.52     21.61 o 
 -13   9   5      124.14       97.69     20.35 o 
 -12   9   5       90.67       89.93     11.53 o 
 -11   9   5     1299.80     1319.49     32.35 o 
 -10   9   5      735.79      659.92     24.70 o 
  -9   9   5      468.72      395.27     27.24 o 
  -8   9   5       15.41        2.58      5.41 o 
  -7   9   5        7.77       -0.73      5.01 o 
  -6   9   5     1281.32     1240.93     39.64 o 
  -5   9   5     2075.16     2035.77     25.39 o 
  -4   9   5       11.31       18.56      4.14 o 
  -3   9   5      888.48      912.64     16.06 o 
  -2   9   5       19.15       21.54      6.38 o 
  -1   9   5     1492.17     1422.74     24.95 o 
   0   9   5     4109.18     4032.33     61.26 o 
   1   9   5       48.36       75.88     10.31 o 
   2   9   5     1447.19     1351.83     28.48 o 
   3   9   5      195.40      206.95     12.57 o 
   4   9   5       34.10       30.04      7.23 o 
   5   9   5     2355.03     2360.92     43.14 o 
   6   9   5       25.14       24.99      7.81 o 
   7   9   5        0.19        0.54      6.67 o 
   8   9   5        0.15        1.69      9.12 o 
   9   9   5       25.89       32.13     14.41 o 
 -12  10   5      487.62      497.70     24.26 o 
 -11  10   5       14.51       15.47      7.74 o 
 -10  10   5      186.18      193.87     15.80 o 
  -9  10   5        5.23       11.53      8.73 o 
  -8  10   5       20.36        8.76      8.39 o 
  -7  10   5      881.59      876.23     23.41 o 
  -6  10   5      592.63      546.93     34.52 o 
  -5  10   5      317.00      304.71      9.66 o 
  -4  10   5       55.21       41.85      5.10 o 
  -3  10   5      470.17      426.56     11.49 o 
  -2  10   5       14.43        3.21      4.10 o 
  -1  10   5     3723.70     3628.45     46.27 o 
   0  10   5     1037.66      997.66     23.27 o 
   1  10   5       10.73        6.31      5.48 o 
   2  10   5       25.31       11.36      6.42 o 
   3  10   5        7.62        3.44      5.78 o 
   4  10   5     2036.15     1978.32     38.55 o 
   5  10   5      280.93      264.60     15.25 o 
   6  10   5        3.19       -7.35      5.96 o 
   7  10   5        0.27       -4.40      7.90 o 
   8  10   5      350.36      383.92     24.35 o 
   9  10   5       84.23       71.92     14.68 o 
 -12  11   5        0.32       -1.05      8.22 o 
 -11  11   5        7.36       13.42     10.43 o 
 -10  11   5      243.51      245.49     19.94 o 
  -9  11   5       70.41       77.74     13.66 o 
  -8  11   5     1169.68     1053.67     35.89 o 
  -7  11   5      278.81      271.79     19.85 o 
  -6  11   5     1390.26     1353.07     54.72 o 
  -5  11   5      300.67      334.38     13.69 o 
  -4  11   5       61.28       54.49      5.76 o 
  -3  11   5      233.77      226.46      9.85 o 
  -2  11   5      437.09      400.32     11.74 o 
  -1  11   5      508.44      539.36     17.44 o 
   0  11   5      207.09      202.80     14.25 o 
   1  11   5      301.13      253.58     13.14 o 
   2  11   5      855.98      847.78     23.45 o 
   3  11   5       70.16       58.03      8.91 o 
   4  11   5       34.71       23.46      7.78 o 
   5  11   5     1071.43     1090.36     34.06 o 
   6  11   5      104.95      113.05     14.33 o 
   7  11   5       26.68       14.37     10.19 o 
   8  11   5        0.91       -4.34      8.43 o 
 -11  12   5       96.35      132.40     17.75 o 
 -10  12   5       52.12       55.37     16.55 o 
  -9  12   5        0.09       -7.54      8.09 o 
  -8  12   5      322.30      295.81     22.47 o 
  -7  12   5        5.82        7.86      8.71 o 
  -6  12   5       36.32       58.49     11.78 o 
  -5  12   5       69.24       89.77     17.15 o 
  -4  12   5        8.30        5.02      4.24 o 
  -3  12   5      210.50      181.06      8.80 o 
  -2  12   5      128.06      118.90      7.89 o 
  -1  12   5      365.04      370.98     13.14 o 
   0  12   5        0.26        1.20      4.77 o 
   1  12   5      197.12      200.04     16.54 o 
   2  12   5      190.30      178.76     12.86 o 
   3  12   5       30.46       19.70      7.47 o 
   4  12   5      440.86      409.60     19.04 o 
   5  12   5       18.85       10.45      7.51 o 
   6  12   5       58.84       53.69     10.77 o 
   7  12   5        9.75       13.30     10.90 o 
 -10  13   5       52.77       69.17     14.44 o 
  -9  13   5      429.87      419.62     25.97 o 
  -8  13   5        1.13       -4.84      8.07 o 
  -7  13   5       37.13       34.50     10.85 o 
  -6  13   5       29.84       33.79     11.41 o 
  -5  13   5       29.19       54.11     11.87 o 
  -4  13   5      161.64      172.06     13.75 o 
  -3  13   5        7.68        7.20      4.90 o 
  -2  13   5      193.91      216.13     10.05 o 
  -1  13   5       27.47       14.69      5.87 o 
   0  13   5       82.44       71.25     11.28 o 
   1  13   5      312.25      296.93     13.27 o 
   2  13   5       29.04       23.23      6.54 o 
   3  13   5       61.78       69.60      8.68 o 
   4  13   5      274.83      284.21     20.23 o 
   5  13   5      217.67      190.48     15.18 o 
   6  13   5      170.96      228.08     23.35 o 
   7  13   5        0.04       -2.03     10.05 o 
  -9  14   5      319.46      386.90     51.18 o 
  -8  14   5       36.89       40.20     12.88 o 
  -7  14   5      172.89      191.58     19.14 o 
  -6  14   5      148.64      144.22     26.23 o 
  -5  14   5        5.18       10.50      9.69 o 
  -4  14   5      199.78      149.55     16.50 o 
  -3  14   5       61.41       41.10      7.99 o 
  -2  14   5      457.70      453.05     14.12 o 
  -1  14   5       32.56       37.46      6.41 o 
   0  14   5       24.39       16.14      6.32 o 
   1  14   5        7.35        0.52      5.52 o 
   2  14   5        0.22       -2.93      5.67 o 
   3  14   5      523.41      505.46     18.01 o 
   4  14   5       64.32       65.63      9.48 o 
   5  14   5        5.02        6.14      9.26 o 
   6  14   5       42.47       17.46     18.59 o 
  -8  15   5        5.99        5.37      9.80 o 
  -7  15   5      431.19      442.00     27.43 o 
  -6  15   5       97.34       99.01     16.03 o 
  -5  15   5     1071.66     1054.22     38.95 o 
  -4  15   5      144.11      150.83     17.21 o 
  -3  15   5        4.46        4.73      7.09 o 
  -2  15   5        7.77       14.34      7.01 o 
  -1  15   5      640.66      659.13     19.89 o 
   0  15   5      705.72      704.00     20.31 o 
   1  15   5      205.42      245.80     22.80 o 
   2  15   5        6.21        4.34      6.63 o 
   3  15   5       70.90       72.71      9.96 o 
   4  15   5      804.96      815.32     27.54 o 
  -6  16   5      305.54      302.93     51.57 o 
  -5  16   5        1.09        2.39     10.45 o 
  -4  16   5       27.89       39.87     12.87 o 
  -3  16   5        1.07        2.97      9.70 o 
  -2  16   5      276.58      276.38     33.35 o 
  -1  16   5      782.74      828.87     25.34 o 
   0  16   5      138.06      153.68     15.05 o 
   1  16   5        0.56        5.25      6.91 o 
   2  16   5       62.02       65.68     10.92 o 
   3  16   5      241.45      274.28     18.50 o 
  -4  17   5      124.29      117.11     17.74 o 
  -3  17   5       45.71       24.17     13.88 o 
  -2  17   5       82.00       91.80     12.91 o 
  -1  17   5       17.71       14.66      9.42 o 
   0  17   5      156.91      137.72     13.21 o 
 -15   0   6       87.53       62.30     17.34 o 
 -14   0   6      324.00      317.66     26.49 o 
 -13   0   6       63.55       36.17     15.04 o 
 -12   0   6      150.62      147.03     17.73 o 
 -11   0   6      552.11      477.11     25.79 o 
 -10   0   6     2493.83     2293.50     56.08 o 
  -9   0   6        0.17        3.79     14.36 o 
  -8   0   6      389.86      382.90     14.72 o 
  -7   0   6        4.46       14.15      8.15 o 
  -6   0   6      391.23      376.38     16.74 o 
  -5   0   6     7337.98     7020.97     85.56 o 
  -4   0   6     3020.33     3541.64     47.29 o 
  -3   0   6      854.58      846.55     16.48 o 
  -2   0   6     1435.35     1737.56     27.32 o 
  -1   0   6      572.58      927.88     17.60 o 
   0   0   6     4793.95     5001.04     82.02 o 
   1   0   6     3200.14     3348.78     60.66 o 
   2   0   6     1370.75     1378.06     33.88 o 
   3   0   6     1316.52     1166.91     31.28 o 
   4   0   6      323.77      333.68     17.07 o 
   5   0   6    25342.77    25207.44    354.43 o 
   6   0   6      605.48      631.42     19.36 o 
   7   0   6       55.36       62.69      8.59 o 
   8   0   6      148.88      169.36     23.17 o 
   9   0   6      171.71      161.40     25.55 o 
  10   0   6     1282.77     1451.05     77.92 o 
 -15   1   6      492.42      534.52     38.08 o 
 -14   1   6       15.05       18.00      8.75 o 
 -13   1   6        9.13        4.70      7.62 o 
 -12   1   6      105.81      124.92     11.97 o 
 -11   1   6      571.76      619.12     20.53 o 
 -10   1   6     2041.90     2082.83     37.27 o 
  -9   1   6       49.55       49.48      5.97 o 
  -8   1   6      224.97      219.63      6.95 o 
  -7   1   6        3.59       10.31      4.49 o 
  -6   1   6       13.39       18.49      5.01 o 
  -5   1   6      916.12     1013.57     16.17 o 
  -4   1   6    12197.84    12118.27     96.71 o 
  -3   1   6      280.81      265.66      6.50 o 
  -2   1   6     3340.30     3575.18     35.82 o 
  -1   1   6       45.24       50.65      3.62 o 
   0   1   6       90.25       96.43      8.11 o 
   1   1   6     6789.21     6787.51     66.74 o 
   2   1   6       77.29       66.95      5.30 o 
   3   1   6      113.16      126.72      7.07 o 
   4   1   6      102.34       89.23      5.79 o 
   5   1   6      444.49      429.93     11.39 o 
   6   1   6     1957.90     1903.22     25.73 o 
   7   1   6       58.52       66.80      6.69 o 
   8   1   6      366.25      394.54     15.60 o 
   9   1   6      401.88      429.21     18.67 o 
  10   1   6      291.70      265.77     21.51 o 
 -15   2   6        1.30       -8.73      8.79 o 
 -14   2   6      241.16      250.58     17.20 o 
 -13   2   6      128.46      141.35     13.48 o 
 -12   2   6      168.17      164.89     13.08 o 
 -11   2   6       18.11       23.68      7.39 o 
 -10   2   6      498.54      430.86     16.57 o 
  -9   2   6      460.42      422.77     13.90 o 
  -8   2   6        3.60       14.90      4.22 o 
  -7   2   6       38.04       48.15      5.51 o 
  -6   2   6       31.09       35.28      4.55 o 
  -5   2   6     1318.09     1173.13     19.30 o 
  -4   2   6     4548.17     4440.65     40.37 o 
  -3   2   6      154.48      279.08      6.54 o 
  -2   2   6      590.65      554.20      9.67 o 
  -1   2   6     3538.43     3592.32     39.20 o 
   0   2   6     1551.86     1623.15     22.44 o 
   1   2   6     1010.70      966.89     16.56 o 
   2   2   6     2527.05     2415.53     27.39 o 
   3   2   6     6466.61     6519.27     56.66 o 
   4   2   6      872.57      866.64     14.95 o 
   5   2   6       42.57       37.76      5.52 o 
   6   2   6       11.91        9.93      4.18 o 
   7   2   6       92.35      102.87      8.20 o 
   8   2   6      158.08      178.79     12.10 o 
   9   2   6        8.09       13.16      7.50 o 
  10   2   6       41.27       23.22     12.46 o 
 -15   3   6       74.65       60.76     12.09 o 
 -14   3   6       19.40       18.52     10.27 o 
 -13   3   6       39.69       32.73      9.13 o 
 -12   3   6       51.69       72.41     10.30 o 
 -11   3   6      184.08      203.40     15.63 o 
 -10   3   6      944.79      957.35     19.89 o 
  -9   3   6       19.89       18.85      4.43 o 
  -8   3   6      161.71      140.30      6.90 o 
  -7   3   6      286.33      249.91     14.40 o 
  -6   3   6     1750.40     1702.43     23.93 o 
  -5   3   6     3426.06     3323.83     38.20 o 
  -4   3   6     1648.75     1477.40     21.13 o 
  -3   3   6     5547.78     5636.39     44.96 o 
  -2   3   6      563.34      560.22     13.46 o 
  -1   3   6      800.53      880.73     16.76 o 
   0   3   6      152.62      181.09      8.33 o 
   1   3   6      638.34      557.68      9.69 o 
   2   3   6      303.31      276.75      7.62 o 
   3   3   6      182.29      183.74      6.94 o 
   4   3   6      613.35      611.14     12.41 o 
   5   3   6      434.70      479.77     11.45 o 
   6   3   6       57.78       68.66      6.36 o 
   7   3   6      458.37      483.08     16.38 o 
   8   3   6      372.39      415.30     18.90 o 
   9   3   6      112.54       98.50     19.05 o 
  10   3   6     1036.53     1078.88     32.43 o 
 -14   4   6        0.01        2.21      8.82 o 
 -13   4   6       46.26       26.82      8.90 o 
 -12   4   6      114.98       94.71     10.80 o 
 -11   4   6      447.24      406.13     14.79 o 
 -10   4   6       33.79       22.09      4.99 o 
  -9   4   6     1513.90     1395.72     23.18 o 
  -8   4   6      377.97      344.55     10.18 o 
  -7   4   6       11.14       10.91      3.79 o 
  -6   4   6     1076.97     1005.82     15.54 o 
  -5   4   6      884.00      830.41     13.50 o 
  -4   4   6     1372.52     1247.50     15.13 o 
  -3   4   6     3447.94     3435.25     31.29 o 
  -2   4   6      134.00       96.20      5.38 o 
  -1   4   6      167.51      201.06      8.52 o 
   0   4   6     4472.21     4529.02     48.25 o 
   1   4   6      710.55      688.90     12.87 o 
   2   4   6     1762.70     1800.01     20.84 o 
   3   4   6     1150.82     1127.03     17.47 o 
   4   4   6     3330.90     3372.28     31.67 o 
   5   4   6       87.35       93.76      6.79 o 
   6   4   6      181.87      191.09     12.46 o 
   7   4   6      111.26      123.24     11.22 o 
   8   4   6        2.34       -2.15      7.60 o 
   9   4   6       71.96       96.24     20.71 o 
  10   4   6      240.77      241.69     17.72 o 
 -14   5   6      153.00      128.45     14.36 o 
 -13   5   6      263.17      299.91     14.81 o 
 -12   5   6      439.69      465.16     17.64 o 
 -11   5   6      554.29      582.51     17.31 o 
 -10   5   6      136.27      131.03      7.95 o 
  -9   5   6     3557.87     3493.60     42.49 o 
  -8   5   6      447.95      432.71     13.23 o 
  -7   5   6      526.61      512.11     12.01 o 
  -6   5   6      393.96      487.16     14.03 o 
  -5   5   6     2232.02     2220.80     28.18 o 
  -4   5   6      709.84      761.30     12.92 o 
  -3   5   6     2425.69     2486.52     27.16 o 
  -2   5   6     1132.25     1041.77     16.73 o 
  -1   5   6     1498.40     1539.20     22.23 o 
   0   5   6     1048.73     1022.20     17.51 o 
   1   5   6     1053.53     1103.51     19.38 o 
   2   5   6     1351.25     1331.13     17.44 o 
   3   5   6      530.17      529.01     11.67 o 
   4   5   6        0.21        3.91      5.07 o 
   5   5   6      384.86      331.60     17.08 o 
   6   5   6      369.63      404.42     16.77 o 
   7   5   6        2.93        8.66      6.53 o 
   8   5   6      119.42      117.99     14.49 o 
   9   5   6     1357.24     1357.41     52.34 o 
  10   5   6      293.47      249.56     20.72 o 
 -14   6   6        2.01       -1.98     10.53 o 
 -13   6   6        6.68       -1.29      9.09 o 
 -12   6   6      144.76      127.01     11.87 o 
 -11   6   6      888.12      834.20     20.14 o 
 -10   6   6        3.13        3.78      4.80 o 
  -9   6   6       40.30       46.00      6.60 o 
  -8   6   6     1207.18     1169.08     21.74 o 
  -7   6   6      103.25       87.80      7.13 o 
  -6   6   6     3042.29     3084.39     33.87 o 
  -5   6   6      232.10      245.40     11.58 o 
  -4   6   6     1460.87     1516.82     22.18 o 
  -3   6   6      162.33      120.90      6.74 o 
  -2   6   6      853.36      813.23     25.95 o 
  -1   6   6     1255.74     1246.35     19.89 o 
   0   6   6     2448.13     2419.55     30.98 o 
   1   6   6       15.46       16.14      3.84 o 
   2   6   6     1026.64      980.49     17.92 o 
   3   6   6      435.62      385.12     15.08 o 
   4   6   6     3975.95     3723.67     54.84 o 
   5   6   6      502.82      494.57     18.16 o 
   6   6   6     1259.45     1181.53     28.91 o 
   7   6   6       32.79       23.12      7.74 o 
   8   6   6       71.95       76.99     12.99 o 
   9   6   6       54.41       58.40     13.27 o 
  10   6   6      969.94      941.23     35.80 o 
 -14   7   6      193.10      193.61     20.26 o 
 -13   7   6       97.97      100.60     15.70 o 
 -12   7   6      113.53      130.91     15.81 o 
 -11   7   6      273.83      288.17     12.90 o 
 -10   7   6       64.46       62.87     11.43 o 
  -9   7   6     1339.72     1373.55     25.15 o 
  -8   7   6      667.76      621.54     20.84 o 
  -7   7   6       94.37       73.96      6.98 o 
  -6   7   6      545.49      548.58     17.39 o 
  -5   7   6      914.76      845.44     19.64 o 
  -4   7   6      195.28      206.93      9.00 o 
  -3   7   6     1879.32     1766.77     25.55 o 
  -2   7   6     1882.23     1796.36     22.96 o 
  -1   7   6      532.76      517.54     12.40 o 
   0   7   6       92.62      100.29      6.21 o 
   1   7   6     2902.25     2824.62     42.97 o 
   2   7   6      618.59      624.88     18.64 o 
   3   7   6       21.26       11.75      5.88 o 
   4   7   6        8.49        6.70      5.84 o 
   5   7   6        0.56        1.83      6.80 o 
   6   7   6     1888.48     1757.95     38.69 o 
   7   7   6      108.28       97.97     17.54 o 
   8   7   6      267.32      280.85     25.77 o 
   9   7   6      558.89      651.54     29.47 o 
 -13   8   6      275.29      296.95     22.42 o 
 -12   8   6        4.40       -0.06      9.40 o 
 -11   8   6      282.15      291.34     20.59 o 
 -10   8   6       52.59       54.29      7.30 o 
  -9   8   6      312.23      297.25     12.34 o 
  -8   8   6       20.02       19.45      6.20 o 
  -7   8   6      240.68      219.69     12.33 o 
  -6   8   6       37.93       26.04      7.69 o 
  -5   8   6      103.84      105.04      6.18 o 
  -4   8   6     1887.78     1949.75     33.86 o 
  -3   8   6     1960.06     2040.51     28.74 o 
  -2   8   6     1178.80     1157.70     20.71 o 
  -1   8   6       70.07       54.95      5.27 o 
   0   8   6     3205.36     3112.78     45.83 o 
   1   8   6      769.31      782.58     20.80 o 
   2   8   6      415.82      381.04     15.40 o 
   3   8   6      256.41      260.29     13.64 o 
   4   8   6      303.95      344.30     18.08 o 
   5   8   6       50.81       36.58      8.21 o 
   6   8   6       47.22       81.32     13.96 o 
   7   8   6       93.43       74.00     13.21 o 
   8   8   6        1.34        4.21      9.46 o 
   9   8   6       34.00       46.75     13.23 o 
 -13   9   6        1.56       -8.68      9.68 o 
 -12   9   6        0.01        5.00     16.55 o 
 -11   9   6       10.27        3.63      6.67 o 
 -10   9   6        0.83        5.61      6.86 o 
  -9   9   6      341.25      390.45     15.63 o 
  -8   9   6      807.57      765.69     22.33 o 
  -7   9   6      355.52      310.76     15.28 o 
  -6   9   6      314.69      356.34     15.12 o 
  -5   9   6      122.83      162.18      7.53 o 
  -4   9   6      297.74      285.78     10.69 o 
  -3   9   6      338.07      293.01     16.06 o 
  -2   9   6      108.98      105.87      9.65 o 
  -1   9   6      192.14      222.53     15.28 o 
   0   9   6      783.69      716.05     19.92 o 
   1   9   6        7.00        6.73      5.71 o 
   2   9   6        0.39        3.92      5.50 o 
   3   9   6       21.44        8.14      6.48 o 
   4   9   6        6.92       10.21      6.62 o 
   5   9   6      377.97      343.70     19.73 o 
   6   9   6      405.45      383.43     19.21 o 
   7   9   6      370.64      380.99     20.58 o 
   8   9   6      301.04      319.44     22.74 o 
 -12  10   6      337.04      356.79     20.11 o 
 -11  10   6        5.93        7.11      7.19 o 
 -10  10   6        1.31        1.09      7.34 o 
  -9  10   6      128.02      114.99     14.84 o 
  -8  10   6        0.08       -4.83      7.09 o 
  -7  10   6        3.95        8.22      6.05 o 
  -6  10   6      174.74      140.88     10.85 o 
  -5  10   6       14.71       11.91      4.85 o 
  -4  10   6      560.90      527.13     14.20 o 
  -3  10   6       15.78       18.08      5.10 o 
  -2  10   6      253.51      240.13     10.65 o 
  -1  10   6     2763.81     2658.43     42.13 o 
   0  10   6        7.24        2.36      5.32 o 
   1  10   6     5018.04     4875.42     66.39 o 
   2  10   6      245.05      228.01     18.07 o 
   3  10   6      110.88      106.60     10.81 o 
   4  10   6      188.96      177.56     13.41 o 
   5  10   6      451.85      480.19     20.12 o 
   6  10   6      313.69      292.51     29.18 o 
   7  10   6      129.02      136.37     14.09 o 
   8  10   6       51.23       36.31     12.60 o 
 -12  11   6        0.12        6.55      9.88 o 
 -11  11   6       33.85       32.61     10.20 o 
 -10  11   6      694.62      701.74     30.86 o 
  -9  11   6       87.80       89.55     13.96 o 
  -8  11   6     1458.78     1547.17    110.72 o 
  -7  11   6      133.95      189.35     32.81 o 
  -6  11   6      259.10      262.31     14.18 o 
  -5  11   6       21.57       26.00      6.53 o 
  -4  11   6      444.54      452.62     12.68 o 
  -3  11   6      545.94      561.98     14.02 o 
  -2  11   6       55.79       37.31      6.51 o 
  -1  11   6      126.34       92.99      9.34 o 
   0  11   6      348.82      366.58     15.66 o 
   1  11   6      509.97      517.34     18.52 o 
   2  11   6     1358.95     1287.25     30.33 o 
   3  11   6        5.94        0.88      6.17 o 
   4  11   6       23.69       24.68      7.99 o 
   5  11   6      285.85      283.28     18.23 o 
   6  11   6      178.19      207.17     15.84 o 
   7  11   6      477.26      486.65     22.84 o 
 -11  12   6      665.13      683.75     28.41 o 
 -10  12   6       98.58       89.79     21.47 o 
  -9  12   6       15.91       14.93      9.91 o 
  -8  12   6      130.13      118.48     15.56 o 
  -7  12   6        0.02       -1.24      8.19 o 
  -6  12   6      771.75      803.33     31.15 o 
  -5  12   6      465.63      467.09     16.70 o 
  -4  12   6        4.06       -0.35      4.31 o 
  -3  12   6      169.99      232.23     10.04 o 
  -2  12   6       41.09       44.63      6.24 o 
  -1  12   6     1713.73     1691.49     51.33 o 
   0  12   6       74.85       88.85      9.89 o 
   1  12   6        0.51       -1.70      5.90 o 
   2  12   6      559.77      487.74     19.12 o 
   3  12   6      542.27      476.18     35.80 o 
   4  12   6      143.88      162.36     13.80 o 
   5  12   6     1096.18     1155.93     33.81 o 
   6  12   6       26.41        2.40      8.03 o 
   7  12   6      398.36      381.81     25.61 o 
 -10  13   6      320.12      384.08     26.17 o 
  -9  13   6        2.68        8.28      9.70 o 
  -8  13   6      393.75      439.46     34.55 o 
  -7  13   6     1044.48     1069.42     38.59 o 
  -6  13   6      600.98      660.72     54.73 o 
  -5  13   6       31.95        6.34      8.79 o 
  -4  13   6     1530.98     1542.31     31.40 o 
  -3  13   6      181.68      172.81      9.50 o 
  -2  13   6       39.97       50.85      6.91 o 
  -1  13   6       62.93       46.07      9.35 o 
   0  13   6      838.23      815.36     21.07 o 
   1  13   6        0.55        3.54      6.16 o 
   2  13   6      172.28      171.34     13.51 o 
   3  13   6       78.18       91.15     11.73 o 
   4  13   6      235.28      224.57     16.28 o 
   5  13   6      576.14      515.10     22.70 o 
   6  13   6       44.71       39.80     10.36 o 
  -9  14   6      265.85      250.14     22.59 o 
  -8  14   6        5.87       17.34     11.39 o 
  -7  14   6      198.14      187.96     19.03 o 
  -6  14   6      465.98      416.88     25.56 o 
  -5  14   6      149.09      146.03     17.00 o 
  -4  14   6       11.45        3.27      9.18 o 
  -3  14   6        3.84        2.34      5.21 o 
  -2  14   6      205.32      219.93     11.15 o 
  -1  14   6     1361.82     1434.95     27.44 o 
   0  14   6      157.73      147.49     17.17 o 
   1  14   6     1722.53     1692.63     46.59 o 
   2  14   6      297.72      299.01     14.97 o 
   3  14   6       22.27       15.23      7.49 o 
   4  14   6        2.49        5.85      8.31 o 
   5  14   6      465.05      444.13     27.66 o 
  -8  15   6      567.71      625.90     32.16 o 
  -7  15   6     1034.72     1329.85     46.27 o 
  -6  15   6      404.54      473.44     37.21 o 
  -5  15   6      187.44      194.78     19.89 o 
  -4  15   6       37.85       24.08     11.25 o 
  -3  15   6       38.67       43.10     19.53 o 
  -2  15   6       74.32       88.84     10.84 o 
  -1  15   6       60.79       66.57      8.40 o 
   0  15   6       14.55        6.43      6.37 o 
   1  15   6       73.89       77.50      9.93 o 
   2  15   6        8.53        2.43      6.67 o 
   3  15   6       59.75       47.48      9.37 o 
  -6  16   6       10.22       -2.05     11.02 o 
  -5  16   6      111.83       97.67     49.47 o 
  -4  16   6      193.49      207.65     20.97 o 
  -3  16   6        2.20        1.65     13.85 o 
  -2  16   6      619.30      713.58     23.61 o 
  -1  16   6       37.21       27.31      9.11 o 
   0  16   6      780.96      864.30     23.85 o 
   1  16   6       73.39       65.01     15.68 o 
   2  16   6      212.91      222.57     14.34 o 
 -15   1   7        5.90        1.64      9.00 o 
 -14   1   7      155.72      121.67     13.57 o 
 -13   1   7      122.97      109.45     12.30 o 
 -12   1   7        8.36       11.72      7.17 o 
 -11   1   7      157.10      168.30     12.21 o 
 -10   1   7      134.19      137.05     10.60 o 
  -9   1   7      121.74      137.38      7.76 o 
  -8   1   7     1094.12     1102.39     20.42 o 
  -7   1   7       82.59      111.43      7.66 o 
  -6   1   7       66.87       84.95      6.81 o 
  -5   1   7     2458.77     2681.54     28.49 o 
  -4   1   7      273.92      286.91      7.94 o 
  -3   1   7       22.41       23.68      3.38 o 
  -2   1   7       35.84       46.33      4.12 o 
  -1   1   7     1452.06     1597.01     21.07 o 
   0   1   7      562.96      650.03     15.66 o 
   1   1   7     1152.13     1244.08     23.15 o 
   2   1   7      138.91      135.18      8.31 o 
   3   1   7       71.81       74.47      6.48 o 
   4   1   7     3040.37     3084.84     36.25 o 
   5   1   7      585.25      571.59     14.61 o 
   6   1   7       11.74       16.38      5.13 o 
   7   1   7       10.93       19.96      5.48 o 
   8   1   7        5.93        3.53      8.00 o 
   9   1   7        0.61        1.06      9.92 o 
 -15   2   7       24.13       34.56     10.72 o 
 -14   2   7      467.82      434.90     22.47 o 
 -13   2   7      251.20      284.30     16.71 o 
 -12   2   7       20.47       34.96      8.48 o 
 -11   2   7       35.34       60.10      9.08 o 
 -10   2   7      535.50      558.73     18.49 o 
  -9   2   7      658.43      600.62     14.25 o 
  -8   2   7      251.71      256.76     10.29 o 
  -7   2   7       76.38       58.61      5.82 o 
  -6   2   7       91.39      129.11      7.44 o 
  -5   2   7     7314.04     7300.45     63.19 o 
  -4   2   7     2310.67     2390.70     27.07 o 
  -3   2   7     4195.27     4423.27     57.34 o 
  -2   2   7       67.60       65.31      3.71 o 
  -1   2   7       61.33       66.03      6.00 o 
   0   2   7     4270.73     4166.03     39.69 o 
   1   2   7     4222.98     4471.00     43.94 o 
   2   2   7     1176.24     1160.75     17.88 o 
   3   2   7      163.79      154.42      7.05 o 
   4   2   7      109.25      110.16      7.21 o 
   5   2   7      534.55      482.07     19.00 o 
   6   2   7      896.45      941.26     19.34 o 
   7   2   7       93.87      101.65     10.65 o 
   8   2   7        1.19       -2.11      5.51 o 
   9   2   7        3.76       10.60     10.67 o 
  10   2   7      781.20      818.11     71.13 o 
 -14   3   7      821.50      847.06     28.16 o 
 -13   3   7      995.49     1013.30     29.03 o 
 -12   3   7      153.20      158.22     10.83 o 
 -11   3   7      287.88      250.59     14.54 o 
 -10   3   7      295.10      229.26     14.47 o 
  -9   3   7       37.87       39.27      5.36 o 
  -8   3   7      289.64      284.91      9.43 o 
  -7   3   7     1362.30     1341.88     21.95 o 
  -6   3   7      408.28      385.37     11.79 o 
  -5   3   7     1003.28     1009.12     17.92 o 
  -4   3   7      710.66      805.92     12.55 o 
  -3   3   7       21.88        5.40      3.71 o 
  -2   3   7     1793.14     1829.92     29.02 o 
  -1   3   7      174.76      173.72     11.99 o 
   0   3   7     1760.12     1822.56     25.68 o 
   1   3   7      331.18      339.64     11.88 o 
   2   3   7      512.93      551.18     13.17 o 
   3   3   7     3060.49     3051.25     36.01 o 
   4   3   7        4.23        9.05      4.13 o 
   5   3   7     1926.82     1911.66     27.77 o 
   6   3   7      112.29      140.15     15.02 o 
   7   3   7       24.53       18.50      7.29 o 
   8   3   7      747.48      800.94     22.82 o 
   9   3   7       53.07       59.97     11.58 o 
  10   3   7      178.92      211.03     36.19 o 
 -14   4   7       51.42       61.09      9.78 o 
 -13   4   7       18.39       27.67      7.49 o 
 -12   4   7       28.81       24.60      6.93 o 
 -11   4   7       35.80       52.36      7.58 o 
 -10   4   7     1134.26     1113.85     21.32 o 
  -9   4   7     1375.24     1349.06     21.45 o 
  -8   4   7      451.22      455.48     11.76 o 
  -7   4   7      328.41      302.87     11.41 o 
  -6   4   7      631.30      609.82     12.33 o 
  -5   4   7     2310.67     2194.59     27.09 o 
  -4   4   7     2010.16     2039.57     26.88 o 
  -3   4   7      281.63      251.51     12.71 o 
  -2   4   7       99.11      100.35      5.63 o 
  -1   4   7       67.34       51.14      5.24 o 
   0   4   7     1942.34     1804.43     26.23 o 
   1   4   7        0.34        1.39      3.30 o 
   2   4   7     1056.45     1057.54     17.91 o 
   3   4   7      374.75      343.77     10.56 o 
   4   4   7      187.37      140.14     10.71 o 
   5   4   7      373.22      348.15     15.73 o 
   6   4   7      321.46      333.76     21.40 o 
   7   4   7      440.82      442.90     19.14 o 
   8   4   7      200.79      181.91     14.15 o 
   9   4   7      395.96      450.11     33.25 o 
 -14   5   7        1.72        6.28      6.99 o 
 -13   5   7       47.36       46.59      8.47 o 
 -12   5   7      141.60      144.25     10.90 o 
 -11   5   7      136.76      111.46      9.42 o 
 -10   5   7       14.27        8.15      4.69 o 
  -9   5   7      557.01      566.58     13.86 o 
  -8   5   7      309.63      263.15      9.53 o 
  -7   5   7      637.30      681.07     15.63 o 
  -6   5   7      939.99      935.40     16.60 o 
  -5   5   7      368.91      406.57     12.43 o 
  -4   5   7      128.38      134.32      6.31 o 
  -3   5   7      229.91      233.09      6.50 o 
  -2   5   7      591.36      585.78     12.91 o 
  -1   5   7      123.85      117.99      9.91 o 
   0   5   7     1232.91     1234.78     20.84 o 
   1   5   7      289.86      285.39     10.13 o 
   2   5   7        2.99        3.76      3.58 o 
   3   5   7      140.50      135.25     10.87 o 
   4   5   7       10.49       12.14      6.28 o 
   5   5   7      483.52      473.24     18.28 o 
   6   5   7      277.52      252.60     17.10 o 
   7   5   7       96.76      125.49     13.12 o 
   8   5   7      220.15      231.00     16.40 o 
   9   5   7       16.67       22.51     11.25 o 
 -14   6   7        0.02       11.33     11.16 o 
 -13   6   7       69.78       73.23     11.14 o 
 -12   6   7       69.59       81.91     10.75 o 
 -11   6   7      117.22      118.31      8.93 o 
 -10   6   7      146.28      135.86      8.30 o 
  -9   6   7      266.41      262.17     11.35 o 
  -8   6   7      149.97      192.13      9.87 o 
  -7   6   7       15.87       16.81      5.19 o 
  -6   6   7       27.09       29.26      5.60 o 
  -5   6   7      415.52      384.21     10.15 o 
  -4   6   7     3007.98     3027.43     33.53 o 
  -3   6   7      492.46      512.28     11.53 o 
  -2   6   7      767.43      762.90     15.18 o 
  -1   6   7     1968.62     1905.89     27.27 o 
   0   6   7     1718.16     1629.65     24.94 o 
   1   6   7       63.96       47.30      7.52 o 
   2   6   7       31.44       38.19      7.21 o 
   3   6   7      362.26      336.16     15.01 o 
   4   6   7      362.83      350.73     16.32 o 
   5   6   7      866.39      723.16     22.66 o 
   6   6   7      200.36      190.84     13.68 o 
   7   6   7       26.22       30.49      8.69 o 
   8   6   7      241.13      204.27     22.33 o 
   9   6   7       15.27        8.97     10.27 o 
 -13   7   7        5.11        2.64     10.58 o 
 -12   7   7        0.01        6.86      7.17 o 
 -11   7   7      381.04      343.08     13.99 o 
 -10   7   7       13.54       16.59      5.97 o 
  -9   7   7      625.02      587.36     16.38 o 
  -8   7   7      761.99      761.54     24.07 o 
  -7   7   7        1.43        2.30      4.94 o 
  -6   7   7        5.14        0.18      5.27 o 
  -5   7   7       17.62       18.42      4.22 o 
  -4   7   7      617.22      658.06     15.13 o 
  -3   7   7     1350.07     1358.89     22.07 o 
  -2   7   7      593.47      571.98     20.96 o 
  -1   7   7      841.11      807.55     20.09 o 
   0   7   7       61.20       64.80      5.95 o 
   1   7   7      206.97      232.42     12.60 o 
   2   7   7      760.87      824.26     22.56 o 
   3   7   7      306.83      323.47     15.28 o 
   4   7   7      211.43      178.39     12.62 o 
   5   7   7        9.68       -0.41      5.96 o 
   6   7   7      194.64      209.15     14.66 o 
   7   7   7      232.44      244.82     16.17 o 
   8   7   7        4.54        0.77      7.66 o 
   9   7   7       36.08       37.04     12.94 o 
 -13   8   7        8.18       15.97     11.27 o 
 -12   8   7       47.84       27.73     15.46 o 
 -11   8   7       53.55       47.09      9.05 o 
 -10   8   7      818.08      755.73     19.69 o 
  -9   8   7     2140.75     2209.47     34.58 o 
  -8   8   7        4.07       -1.63      5.12 o 
  -7   8   7     1212.66     1184.00     33.68 o 
  -6   8   7       97.06       73.72      7.48 o 
  -5   8   7      207.19      233.71      9.70 o 
  -4   8   7     2064.95     2024.28     38.38 o 
  -3   8   7      149.29      157.48      8.65 o 
  -2   8   7     1818.56     1895.56     27.11 o 
  -1   8   7       50.71       35.99      5.09 o 
   0   8   7      171.14      181.71     11.42 o 
   1   8   7     3216.89     3056.19     47.81 o 
   2   8   7      476.94      473.32     18.63 o 
   3   8   7       74.07       66.05      8.92 o 
   4   8   7      659.47      559.91     20.32 o 
   5   8   7      150.86      167.50     13.41 o 
   6   8   7     1523.47     1407.58     34.59 o 
   7   8   7      662.80      614.03     25.23 o 
   8   8   7      348.85      378.62     20.48 o 
 -13   9   7      236.08      213.66     20.33 o 
 -12   9   7       16.81       14.51     10.27 o 
 -11   9   7       54.39       38.82      8.94 o 
 -10   9   7     1400.58     1323.37     31.34 o 
  -9   9   7      453.00      421.77     16.15 o 
  -8   9   7      382.93      448.88     15.91 o 
  -7   9   7       18.80       35.40      7.43 o 
  -6   9   7      270.54      265.50     13.81 o 
  -5   9   7      597.91      523.56     17.49 o 
  -4   9   7     1415.40     1405.32     24.12 o 
  -3   9   7     1795.85     1788.61     28.26 o 
  -2   9   7        1.37        1.26      3.50 o 
  -1   9   7     1075.56      990.86     24.02 o 
   0   9   7      854.46      829.71     22.35 o 
   1   9   7      230.82      240.65     14.99 o 
   2   9   7     1322.92     1291.91     30.01 o 
   3   9   7       11.39       -1.96      5.71 o 
   4   9   7      659.01      627.37     21.96 o 
   5   9   7       46.79       28.52      8.45 o 
   6   9   7       53.80       62.09     10.85 o 
   7   9   7      643.89      669.31     35.77 o 
   8   9   7       24.19       13.02     10.75 o 
 -12  10   7      257.22      261.97     17.17 o 
 -11  10   7        0.93        7.48      8.46 o 
 -10  10   7      123.93      119.86     13.26 o 
  -9  10   7      964.43      961.04     29.31 o 
  -8  10   7      100.12       83.11      9.97 o 
  -7  10   7        1.44       17.40      6.91 o 
  -6  10   7      227.65      216.83     15.39 o 
  -5  10   7       51.96       43.30      7.35 o 
  -4  10   7     3019.55     2923.57     73.48 o 
  -3  10   7       16.34       15.96      5.51 o 
  -2  10   7      283.76      250.02     12.46 o 
  -1  10   7      528.73      476.21     16.95 o 
   0  10   7       92.49      102.63      9.97 o 
   1  10   7     1342.66     1305.38     31.82 o 
   2  10   7      159.32      134.96     18.94 o 
   3  10   7        0.46       -2.24      5.93 o 
   4  10   7      216.19      205.14     14.57 o 
   5  10   7      210.79      227.19     30.07 o 
   6  10   7      123.78      119.08     13.43 o 
   7  10   7     1056.07     1068.34     32.31 o 
 -11  11   7      134.72      153.52     17.85 o 
 -10  11   7       32.05       30.31     11.38 o 
  -9  11   7      349.10      333.95     22.17 o 
  -8  11   7      227.09      212.67     20.76 o 
  -7  11   7        0.91       -0.40      6.59 o 
  -6  11   7      119.18      125.22     11.42 o 
  -5  11   7      847.69      888.31     22.93 o 
  -4  11   7        0.35        0.14      4.26 o 
  -3  11   7       15.01       13.03      5.48 o 
  -2  11   7       88.77      102.07     18.69 o 
  -1  11   7      449.97      409.75     17.64 o 
   0  11   7      226.70      226.57     13.49 o 
   1  11   7       86.62      117.74     11.28 o 
   2  11   7      790.18      787.40     24.25 o 
   3  11   7       16.34       -1.48      8.23 o 
   4  11   7        1.68        8.33      7.09 o 
   5  11   7       20.95        5.78      7.85 o 
   6  11   7      777.87      720.40     26.82 o 
 -11  12   7       64.72       80.67     23.79 o 
 -10  12   7       47.76       61.84     13.95 o 
  -9  12   7       80.69       65.38     13.91 o 
  -8  12   7      258.84      296.84     21.85 o 
  -7  12   7      223.99      271.40     20.50 o 
  -6  12   7       22.18       11.45      7.37 o 
  -5  12   7      195.26      178.09     13.87 o 
  -4  12   7      151.86      178.93      9.50 o 
  -3  12   7       10.41        5.34      4.71 o 
  -2  12   7        6.38        7.39      5.43 o 
  -1  12   7       20.84       24.54      7.18 o 
   0  12   7      250.34      229.76     15.94 o 
   1  12   7       88.15       97.71     11.06 o 
   2  12   7      128.85      125.05     12.46 o 
   3  12   7        3.93       -4.10      6.76 o 
   4  12   7      474.61      470.00     41.21 o 
   5  12   7        5.71        4.27      7.98 o 
   6  12   7      172.86      239.85     17.98 o 
 -10  13   7      616.39      579.32     30.85 o 
  -9  13   7        1.03        1.58     19.97 o 
  -8  13   7      628.01      642.29     31.05 o 
  -7  13   7      203.63      211.13     40.65 o 
  -6  13   7       18.07       20.68     12.79 o 
  -5  13   7       42.46       40.46      8.41 o 
  -4  13   7        1.95       -5.06      5.87 o 
  -3  13   7       19.08       21.74      5.84 o 
  -2  13   7       64.34       51.30      7.12 o 
  -1  13   7        1.16       -7.46      4.97 o 
   0  13   7        5.47       -1.81      6.30 o 
   1  13   7      153.57      157.33     13.38 o 
   2  13   7       74.10       65.71     10.56 o 
   3  13   7       99.47       88.22     13.57 o 
   4  13   7       48.05       56.70     10.67 o 
   5  13   7      194.55      213.96     17.09 o 
  -9  14   7       39.57       86.97     16.75 o 
  -8  14   7       76.47      100.51     16.78 o 
  -7  14   7       16.38       35.27     12.90 o 
  -6  14   7      239.27      272.70     22.04 o 
  -5  14   7      482.39      464.51     43.26 o 
  -4  14   7      127.38      110.07     16.28 o 
  -3  14   7      612.83      661.90     17.56 o 
  -2  14   7        0.17        1.36      5.40 o 
  -1  14   7      201.60      179.16     17.32 o 
   0  14   7      196.02      182.71     12.31 o 
   1  14   7      127.04      138.24     13.20 o 
   2  14   7      442.46      450.09     24.66 o 
   3  14   7       36.68       32.69     10.24 o 
   4  14   7       68.14       73.52     12.27 o 
  -7  15   7        2.98       20.82     11.85 o 
  -6  15   7       19.37       15.68     11.62 o 
  -5  15   7        9.32       15.00     10.61 o 
  -4  15   7       12.55      -11.06     10.13 o 
  -3  15   7      293.52      303.72     22.91 o 
  -2  15   7       66.23       63.39      8.30 o 
  -1  15   7       13.52       12.46      6.51 o 
   0  15   7       41.06       49.67      8.68 o 
   1  15   7       48.06       33.74      8.56 o 
   2  15   7      170.60      171.75     13.49 o 
  -5  16   7      283.43      318.23     25.57 o 
  -4  16   7      411.98      395.77     27.11 o 
  -3  16   7      348.49      321.46     24.42 o 
  -2  16   7        6.15       18.27      8.35 o 
  -1  16   7       43.40       48.02      8.60 o 
   0  16   7      592.98      651.18     21.05 o 
 -15   0   8       12.61       29.08     14.77 o 
 -14   0   8     1018.89      958.37    119.02 o 
 -13   0   8     1037.77     1062.82     58.39 o 
 -12   0   8       27.32       19.34     17.34 o 
 -11   0   8        4.96        1.35      8.65 o 
 -10   0   8     1552.85     1488.07     43.23 o 
  -9   0   8     1304.19     1158.20     46.17 o 
  -8   0   8     4937.62     4905.46     70.21 o 
  -7   0   8       90.38       87.43      8.45 o 
  -6   0   8       24.24       32.78      6.13 o 
  -5   0   8      143.68      139.26      8.55 o 
  -4   0   8        3.00       18.97      5.80 o 
  -3   0   8     4551.51     4818.72     73.91 o 
  -2   0   8     2024.42     2028.65     38.09 o 
  -1   0   8      670.19      650.29     16.30 o 
   0   0   8     3934.24     3825.94     71.83 o 
   1   0   8     1255.90     1180.23     58.01 o 
   2   0   8     6374.07     6357.75    107.98 o 
   3   0   8     2307.22     2268.77     65.98 o 
   4   0   8      161.17      152.07     14.64 o 
   5   0   8      780.38      789.45     30.18 o 
   6   0   8      411.23      363.83     19.20 o 
   7   0   8      996.57      996.87     31.68 o 
   8   0   8      980.49     1101.64     67.93 o 
   9   0   8       78.11       26.87     21.26 o 
 -15   1   8       51.25       24.35     10.23 o 
 -14   1   8      300.62      334.89     19.03 o 
 -13   1   8       75.43       93.59     11.59 o 
 -12   1   8       16.09        6.65      7.44 o 
 -11   1   8       45.86       59.96      8.86 o 
 -10   1   8      144.22      162.91     10.82 o 
  -9   1   8      151.60      140.48      8.89 o 
  -8   1   8      328.56      301.83     24.27 o 
  -7   1   8     1440.01     1409.61     20.59 o 
  -6   1   8      748.42      718.79     13.30 o 
  -5   1   8       33.02       36.81      4.07 o 
  -4   1   8     1936.63     1963.89     26.83 o 
  -3   1   8      210.47      197.73     10.70 o 
  -2   1   8     1747.24     1602.63     19.75 o 
  -1   1   8     1053.17      995.85     14.33 o 
   0   1   8      120.59       91.49      7.51 o 
   1   1   8     1643.74     1603.09     28.55 o 
   2   1   8        1.30       10.36      4.85 o 
   3   1   8       67.84       56.80      7.12 o 
   4   1   8      597.75      614.20     16.93 o 
   5   1   8       95.25      134.07      9.57 o 
   6   1   8      189.76      186.98     11.18 o 
   7   1   8     1635.83     1732.22     38.42 o 
   8   1   8      487.78      452.88     22.12 o 
   9   1   8        8.61       -7.13     13.02 o 
 -14   2   8       22.06       18.28      9.36 o 
 -13   2   8      502.43      512.85     22.43 o 
 -12   2   8       46.94       43.31      7.80 o 
 -11   2   8      147.73      136.19     10.02 o 
 -10   2   8       60.21       37.45      6.46 o 
  -9   2   8      616.35      665.18     20.15 o 
  -8   2   8     3701.02     3557.73     88.96 o 
  -7   2   8      168.74      152.70      7.97 o 
  -6   2   8      817.82      733.62     13.51 o 
  -5   2   8        0.04        7.15      3.53 o 
  -4   2   8      529.55      459.57      9.99 o 
  -3   2   8      254.76      276.87      7.85 o 
  -2   2   8     1279.37     1235.94     21.72 o 
  -1   2   8     2026.43     2002.29     32.24 o 
   0   2   8     1206.44     1230.79     23.94 o 
   1   2   8      325.38      377.37     11.77 o 
   2   2   8     1981.94     2015.82     29.84 o 
   3   2   8       11.14       17.99      5.77 o 
   4   2   8      473.69      477.46     13.56 o 
   5   2   8       68.79       79.23      8.00 o 
   6   2   8      147.34      150.47     14.52 o 
   7   2   8      351.49      384.19     19.53 o 
   8   2   8      141.37      120.56     13.24 o 
   9   2   8      204.18      229.46     31.01 o 
 -14   3   8      108.34      148.60     12.47 o 
 -13   3   8      587.48      678.43     20.49 o 
 -12   3   8      157.23      188.14     11.82 o 
 -11   3   8       56.05       71.51      9.02 o 
 -10   3   8       49.02       39.15      6.86 o 
  -9   3   8       64.48       43.76      5.55 o 
  -8   3   8       73.09       44.67      6.19 o 
  -7   3   8      481.03      462.35     18.39 o 
  -6   3   8      671.05      599.33     12.99 o 
  -5   3   8      984.50      924.80     15.47 o 
  -4   3   8      272.51      286.53      8.89 o 
  -3   3   8     1563.28     1487.77     25.04 o 
  -2   3   8     2902.94     2760.36     37.59 o 
  -1   3   8      873.25      732.82     17.40 o 
   0   3   8     2624.10     2547.03     33.72 o 
   1   3   8       17.96        2.57      3.83 o 
   2   3   8      415.16      424.80     12.06 o 
   3   3   8      660.37      622.42     14.85 o 
   4   3   8        1.65        4.68      4.31 o 
   5   3   8     1806.62     1850.13     37.69 o 
   6   3   8      425.85      476.48     31.09 o 
   7   3   8      472.73      502.33     32.78 o 
   8   3   8      506.61      521.66     19.84 o 
   9   3   8        1.43       15.99     15.03 o 
 -14   4   8      550.71      618.51     20.98 o 
 -13   4   8       94.11      104.70     15.99 o 
 -12   4   8      577.23      546.56     26.66 o 
 -11   4   8        4.54       -6.58      5.06 o 
 -10   4   8      178.66      196.16      9.16 o 
  -9   4   8     1028.10     1058.90     18.96 o 
  -8   4   8        0.13       -1.76      4.26 o 
  -7   4   8     2046.27     2043.61     28.97 o 
  -6   4   8     1814.96     1805.14     29.16 o 
  -5   4   8      126.55       92.23      6.43 o 
  -4   4   8       13.21       21.65      4.80 o 
  -3   4   8     1131.21     1018.71     25.40 o 
  -2   4   8      114.65      109.78     10.02 o 
  -1   4   8     1032.23     1009.60     19.18 o 
   0   4   8     1539.66     1550.26     25.12 o 
   1   4   8     4006.86     4010.46     43.98 o 
   2   4   8        9.03       12.23      4.21 o 
   3   4   8        1.89        6.78      4.26 o 
   4   4   8      125.82      122.85     10.98 o 
   5   4   8      268.55      263.02     17.39 o 
   6   4   8      557.68      580.26     21.58 o 
   7   4   8      246.14      222.76     15.33 o 
   8   4   8        0.20       -4.06      7.19 o 
 -14   5   8      197.60      223.02     14.30 o 
 -13   5   8      133.08      177.95     17.91 o 
 -12   5   8      380.07      456.77     18.24 o 
 -11   5   8        5.22        5.81      5.80 o 
 -10   5   8       26.82       19.53      5.21 o 
  -9   5   8       38.55       40.76      5.66 o 
  -8   5   8      345.39      318.94     10.47 o 
  -7   5   8      844.84      787.42     16.88 o 
  -6   5   8     1443.83     1443.53     21.83 o 
  -5   5   8      482.46      427.03     12.45 o 
  -4   5   8      268.96      276.48      9.03 o 
  -3   5   8      266.81      279.54      9.20 o 
  -2   5   8        0.91        2.37      3.45 o 
  -1   5   8     1256.06     1281.23     22.28 o 
   0   5   8       21.65       34.33      5.37 o 
   1   5   8       76.78       92.73      7.28 o 
   2   5   8      871.26      762.32     21.70 o 
   3   5   8     3377.45     3179.44     50.68 o 
   4   5   8      120.04      147.47     12.00 o 
   5   5   8      439.62      476.29     19.44 o 
   6   5   8     2635.64     2629.23     48.56 o 
   7   5   8      747.26      779.80     26.01 o 
   8   5   8       15.88       15.72      8.61 o 
 -14   6   8       42.58       38.00     13.16 o 
 -13   6   8      491.21      482.97     26.73 o 
 -12   6   8      453.35      449.50     16.86 o 
 -11   6   8       60.89       67.94      8.51 o 
 -10   6   8      598.93      520.51     14.73 o 
  -9   6   8      203.82      225.94     11.01 o 
  -8   6   8      703.44      678.51     16.96 o 
  -7   6   8     1831.97     1799.61     35.66 o 
  -6   6   8      185.61      204.04     11.88 o 
  -5   6   8     1942.46     1949.67     40.77 o 
  -4   6   8       80.11       80.83      6.05 o 
  -3   6   8     3834.52     3689.13     39.74 o 
  -2   6   8      175.73      186.90      7.97 o 
  -1   6   8      293.15      296.05     13.92 o 
   0   6   8     1045.78     1063.17     20.40 o 
   1   6   8     1605.63     1547.79     31.53 o 
   2   6   8      276.02      233.86     18.76 o 
   3   6   8     2805.66     2726.11     46.61 o 
   4   6   8        0.23        8.35      6.26 o 
   5   6   8        1.54       -4.58      6.06 o 
   6   6   8      405.18      378.35     20.72 o 
   7   6   8      651.06      656.28     24.38 o 
   8   6   8      596.79      643.26     29.41 o 
 -13   7   8       50.86       28.74     17.17 o 
 -12   7   8      562.72      617.57     22.53 o 
 -11   7   8      400.81      431.78     19.98 o 
 -10   7   8      168.22      156.15     10.17 o 
  -9   7   8     1175.57     1176.15     23.86 o 
  -8   7   8      127.41       96.42      8.83 o 
  -7   7   8      744.71      704.37     21.16 o 
  -6   7   8      145.52      125.13     12.68 o 
  -5   7   8     1961.66     1896.50     30.44 o 
  -4   7   8      885.94      894.23     16.58 o 
  -3   7   8       14.13        8.38      4.04 o 
  -2   7   8      848.16      782.27     17.84 o 
  -1   7   8       89.62       91.26      7.16 o 
   0   7   8     1313.29     1326.27     28.80 o 
   1   7   8        0.18        1.05      5.55 o 
   2   7   8       90.93       98.70     11.20 o 
   3   7   8       37.20       41.30      8.26 o 
   4   7   8      561.44      550.70     20.61 o 
   5   7   8      234.79      230.68     15.46 o 
   6   7   8     1479.33     1410.27     35.14 o 
   7   7   8       18.55       25.38      9.08 o 
   8   7   8      105.60      101.32     13.66 o 
 -13   8   8       35.69       25.49     11.47 o 
 -12   8   8       16.68       27.39     11.49 o 
 -11   8   8      373.85      380.05     15.24 o 
 -10   8   8       23.99       26.79      6.71 o 
  -9   8   8      398.55      409.46     17.69 o 
  -8   8   8        3.73        2.41      6.15 o 
  -7   8   8      980.27     1014.86     26.37 o 
  -6   8   8      142.41      145.33     13.81 o 
  -5   8   8      667.14      696.77     16.51 o 
  -4   8   8        0.26       -5.38      3.63 o 
  -3   8   8     2737.62     2686.94     32.74 o 
  -2   8   8      156.61      139.13     11.72 o 
  -1   8   8     1152.96     1114.73     25.98 o 
   0   8   8       66.03       53.47      8.40 o 
   1   8   8      109.49      103.08     10.33 o 
   2   8   8      255.49      250.45     14.35 o 
   3   8   8       81.02       77.92     11.78 o 
   4   8   8      132.69      103.46     11.53 o 
   5   8   8      101.80       70.84     10.73 o 
   6   8   8       63.54       53.06     10.21 o 
   7   8   8       77.14      103.30     19.91 o 
 -12   9   8      472.50      515.77     32.42 o 
 -11   9   8       61.41       68.41     12.93 o 
 -10   9   8      154.80      193.31     13.75 o 
  -9   9   8        1.34       -2.05      6.64 o 
  -8   9   8      113.46       98.64     10.73 o 
  -7   9   8       51.18       44.27     11.25 o 
  -6   9   8      113.09      123.52     11.01 o 
  -5   9   8      204.12      214.52     12.80 o 
  -4   9   8       22.59       18.61      5.54 o 
  -3   9   8       21.78        8.13      4.30 o 
  -2   9   8       65.33       61.45      7.57 o 
  -1   9   8      302.14      279.00     14.15 o 
   0   9   8       43.46       55.82      8.48 o 
   1   9   8        0.56       -0.20      5.91 o 
   2   9   8      952.48      947.79     26.40 o 
   3   9   8      456.15      450.69     19.32 o 
   4   9   8        4.37        1.75      6.52 o 
   5   9   8       16.06       21.58      8.74 o 
   6   9   8      128.39      124.94     13.86 o 
   7   9   8        4.14       -7.23      7.70 o 
 -12  10   8       89.64      118.42     25.96 o 
 -11  10   8       98.27      103.38     15.73 o 
 -10  10   8        3.71       11.37      9.17 o 
  -9  10   8        0.10        0.53      6.88 o 
  -8  10   8      253.95      245.54     15.18 o 
  -7  10   8        2.86       11.70      7.08 o 
  -6  10   8     1172.61     1231.98     30.40 o 
  -5  10   8       39.47       44.24      9.03 o 
  -4  10   8     1144.80     1183.32     23.37 o 
  -3  10   8       44.60       33.41      6.46 o 
  -2  10   8       76.27       69.55     13.32 o 
  -1  10   8        0.12        1.27      6.39 o 
   0  10   8      147.00      126.98     11.16 o 
   1  10   8       44.74       26.49      7.79 o 
   2  10   8      154.69      150.73     12.79 o 
   3  10   8      128.86      112.86     13.49 o 
   4  10   8       47.38       33.05      9.29 o 
   5  10   8       29.32       31.94      9.56 o 
   6  10   8       86.52       82.96     13.84 o 
 -11  11   8       94.03      112.22     17.40 o 
 -10  11   8      920.97      964.38     37.00 o 
  -9  11   8       13.52        3.01      9.48 o 
  -8  11   8       11.12       18.61      7.42 o 
  -7  11   8      154.32      172.39     15.90 o 
  -6  11   8       39.10       44.41      9.06 o 
  -5  11   8      121.62      145.89     13.38 o 
  -4  11   8      231.41      218.89     11.40 o 
  -3  11   8       49.38       33.34      6.78 o 
  -2  11   8       18.91       26.62      6.41 o 
  -1  11   8      343.75      308.89     15.48 o 
   0  11   8       40.66       44.66      9.96 o 
   1  11   8      639.08      616.81     21.86 o 
   2  11   8      362.09      354.12     20.28 o 
   3  11   8       88.02       71.97     10.98 o 
   4  11   8      610.52      567.72     23.42 o 
   5  11   8      686.37      674.97     25.89 o 
 -10  12   8       81.13       74.92     14.43 o 
  -9  12   8      765.00      699.73     37.09 o 
  -8  12   8      628.57      672.79     30.81 o 
  -7  12   8      311.25      305.57     17.17 o 
  -6  12   8       23.72       58.08     11.15 o 
  -5  12   8      218.11      258.93     17.52 o 
  -4  12   8     1657.80     1759.95     30.01 o 
  -3  12   8        1.98        1.42      8.47 o 
  -2  12   8     2080.27     2039.55     48.80 o 
  -1  12   8       39.05       44.63      8.85 o 
   0  12   8        3.32        5.04      7.10 o 
   1  12   8       57.47       71.60     10.85 o 
   2  12   8     1205.10     1187.91     32.21 o 
   3  12   8        0.41       -2.73      7.73 o 
   4  12   8      594.42      603.87     41.09 o 
   5  12   8       74.62       82.97     12.83 o 
  -9  13   8      143.97      201.45     20.36 o 
  -8  13   8       23.54       36.88     12.82 o 
  -7  13   8       27.80       35.00     14.99 o 
  -6  13   8      360.68      321.27     24.32 o 
  -5  13   8       18.95       33.46      8.38 o 
  -4  13   8      202.36      168.45     12.74 o 
  -3  13   8       36.64       27.78      6.97 o 
  -2  13   8        0.40       -4.37      5.04 o 
  -1  13   8        9.51        2.58      6.08 o 
   0  13   8       47.26       44.86     15.85 o 
   1  13   8     1455.10     1526.92     36.71 o 
   2  13   8      132.11      147.85     14.31 o 
   3  13   8       83.94       86.02     18.14 o 
   4  13   8      581.56      598.80     25.33 o 
  -8  14   8        5.84        8.33     11.48 o 
  -7  14   8       33.59       54.40     19.78 o 
  -6  14   8      303.29      352.12     55.14 o 
  -5  14   8      551.27      598.70     30.02 o 
  -4  14   8      998.33     1139.33     31.27 o 
  -3  14   8       28.23       35.49      7.40 o 
  -2  14   8      570.95      598.30     26.41 o 
  -1  14   8       26.45       20.28      6.75 o 
   0  14   8       32.94       43.74      9.98 o 
   1  14   8       82.97      100.05     12.89 o 
   2  14   8      582.03      621.14     25.05 o 
  -6  15   8       16.15       10.01     11.74 o 
  -5  15   8       80.51       53.10     15.48 o 
  -4  15   8        2.42        6.13     11.05 o 
  -3  15   8      126.52      145.33     17.29 o 
  -2  15   8        8.62        0.31      6.03 o 
  -1  15   8        4.10       10.06      6.79 o 
   0  15   8        0.06       -2.46      6.93 o 
 -14   1   9        9.68        9.75     10.34 o 
 -13   1   9        7.13       16.71      6.97 o 
 -12   1   9      658.10      622.19     19.03 o 
 -11   1   9       81.01       80.66     11.11 o 
 -10   1   9       32.12       19.91      5.74 o 
  -9   1   9      159.23      167.83     11.33 o 
  -8   1   9      292.71      268.30     13.47 o 
  -7   1   9      246.19      247.81     14.26 o 
  -6   1   9        9.72        7.17      3.69 o 
  -5   1   9        2.88        9.04      4.11 o 
  -4   1   9      111.45      109.50      9.25 o 
  -3   1   9      337.65      288.48     10.80 o 
  -2   1   9      218.30      215.58     10.59 o 
  -1   1   9      251.64      268.57     13.11 o 
   0   1   9      134.91      128.76      9.15 o 
   1   1   9        4.85        7.50      4.87 o 
   2   1   9      808.32      784.07     20.37 o 
   3   1   9     1185.45     1229.43     26.79 o 
   4   1   9      742.37      744.41     19.71 o 
   5   1   9      241.88      228.27     12.15 o 
   6   1   9      200.16      228.76     15.76 o 
   7   1   9        1.61       -2.19      7.82 o 
   8   1   9      132.43      144.21     23.27 o 
 -14   2   9       75.15       45.52      9.29 o 
 -13   2   9      263.05      238.04     13.55 o 
 -12   2   9      223.52      254.30     14.54 o 
 -11   2   9       49.22       55.76      7.80 o 
 -10   2   9       77.41       78.56      7.81 o 
  -9   2   9      132.46      129.02      9.37 o 
  -8   2   9     1329.21     1289.13     20.84 o 
  -7   2   9       77.22      101.74      6.71 o 
  -6   2   9     1504.44     1432.15     21.62 o 
  -5   2   9      103.13       94.56      7.14 o 
  -4   2   9      913.03      975.01     23.88 o 
  -3   2   9      297.33      313.42     13.04 o 
  -2   2   9      310.22      335.53     12.82 o 
  -1   2   9      666.36      598.20     14.24 o 
   0   2   9       71.84       89.33      8.03 o 
   1   2   9       22.74       16.95      5.59 o 
   2   2   9       79.65       94.23      8.62 o 
   3   2   9     1988.00     1997.98     32.87 o 
   4   2   9      266.34      262.53     12.45 o 
   5   2   9      508.68      490.27     23.21 o 
   6   2   9      217.65      217.45     41.71 o 
   7   2   9      210.79      210.34     23.90 o 
   8   2   9      572.70      586.86     24.81 o 
 -14   3   9      482.33      506.53     19.25 o 
 -13   3   9      317.46      301.31     14.90 o 
 -12   3   9      120.56      116.73     12.18 o 
 -11   3   9        2.27        5.75      5.95 o 
 -10   3   9       17.63       29.21      6.40 o 
  -9   3   9      141.61      169.48      9.71 o 
  -8   3   9      492.10      452.31     14.58 o 
  -7   3   9      173.05      177.99     10.54 o 
  -6   3   9       52.39       44.19      5.26 o 
  -5   3   9      958.36     1059.08     24.11 o 
  -4   3   9       79.47       80.65      7.64 o 
  -3   3   9     1981.38     1886.90     30.36 o 
  -2   3   9      358.91      369.72     12.59 o 
  -1   3   9       74.38       89.10      8.95 o 
   0   3   9      457.28      436.84     14.94 o 
   1   3   9      575.21      597.39     16.02 o 
   2   3   9      658.53      611.04     17.02 o 
   3   3   9      347.28      370.40     12.57 o 
   4   3   9       47.00       52.79      9.27 o 
   5   3   9      141.57      151.14     14.63 o 
   6   3   9       82.53       94.04     13.80 o 
   7   3   9      913.89      981.88     34.97 o 
   8   3   9      547.01      604.34     25.77 o 
 -14   4   9      107.90      120.27     11.72 o 
 -13   4   9       95.58       61.10     11.26 o 
 -12   4   9      533.33      574.81     18.43 o 
 -11   4   9      668.46      680.91     19.59 o 
 -10   4   9        6.68        4.26      4.74 o 
  -9   4   9      103.66       94.38      7.04 o 
  -8   4   9     1382.83     1311.66     28.38 o 
  -7   4   9      433.98      479.68     15.05 o 
  -6   4   9     2185.77     2141.38     38.08 o 
  -5   4   9       14.79       16.86      5.70 o 
  -4   4   9     3348.58     3238.45     44.66 o 
  -3   4   9     5564.03     5209.76     72.70 o 
  -2   4   9     1061.16     1132.94     27.38 o 
  -1   4   9     1939.46     1919.14     29.61 o 
   0   4   9      199.42      222.58     11.65 o 
   1   4   9      564.91      536.39     17.45 o 
   2   4   9     1797.54     1631.14     25.68 o 
   3   4   9      186.12      212.89     13.78 o 
   4   4   9      174.35      172.99     13.06 o 
   5   4   9      208.74      210.99     14.87 o 
   6   4   9       21.26       16.10      8.19 o 
   7   4   9       62.90       82.77     12.00 o 
   8   4   9      180.93      176.80     14.15 o 
 -14   5   9      156.62      137.54     12.60 o 
 -13   5   9        0.40       -4.82      6.48 o 
 -12   5   9       28.12       19.96      7.12 o 
 -11   5   9       16.98       19.43      6.47 o 
 -10   5   9      974.87      955.41     19.16 o 
  -9   5   9     1044.05      991.18     18.82 o 
  -8   5   9       43.37       48.75     15.13 o 
  -7   5   9       73.05       57.69     10.37 o 
  -6   5   9      489.73      522.40     15.75 o 
  -5   5   9      352.87      332.63     11.80 o 
  -4   5   9     3064.15     3032.33     39.34 o 
  -3   5   9       30.87       23.10      4.56 o 
  -2   5   9      261.79      282.43     10.03 o 
  -1   5   9      177.03      177.54      9.39 o 
   0   5   9      670.64      720.34     23.56 o 
   1   5   9      357.41      342.62     12.63 o 
   2   5   9      753.07      773.89     22.96 o 
   3   5   9       99.66      135.45     12.04 o 
   4   5   9      483.61      477.62     20.40 o 
   5   5   9      123.84      122.56     12.74 o 
   6   5   9        5.97        0.94      7.45 o 
   7   5   9      434.35      420.64     34.81 o 
 -13   6   9      140.18      158.10     14.12 o 
 -12   6   9      332.83      356.23     15.76 o 
 -11   6   9        1.36       -1.85      5.78 o 
 -10   6   9        0.04       -1.09      5.60 o 
  -9   6   9       96.57      103.85      9.55 o 
  -8   6   9       59.21       39.98      9.98 o 
  -7   6   9      692.84      643.71     25.49 o 
  -6   6   9       65.13       73.39      7.77 o 
  -5   6   9      169.25      186.30     10.90 o 
  -4   6   9        0.98       -5.63      3.75 o 
  -3   6   9      132.57      139.24      7.53 o 
  -2   6   9      650.75      601.74     17.73 o 
  -1   6   9      260.64      225.36     11.59 o 
   0   6   9      628.35      613.25     19.84 o 
   1   6   9      501.76      512.26     18.68 o 
   2   6   9      129.29      140.07     11.80 o 
   3   6   9        5.46        7.94      6.76 o 
   4   6   9       30.39        8.56      7.68 o 
   5   6   9      218.92      232.19     15.78 o 
   6   6   9      437.11      485.07     21.67 o 
   7   6   9       34.48       35.39     11.33 o 
 -13   7   9      197.81      178.19     16.68 o 
 -12   7   9        3.81        5.92      8.99 o 
 -11   7   9       87.26       99.31     10.37 o 
 -10   7   9        1.40       -2.34      5.66 o 
  -9   7   9       81.85      103.62     13.89 o 
  -8   7   9      365.12      359.93     17.66 o 
  -7   7   9        4.15       11.53      8.66 o 
  -6   7   9      383.73      398.97     40.09 o 
  -5   7   9      134.36      157.34      8.17 o 
  -4   7   9       23.90        7.52      5.54 o 
  -3   7   9        3.13        0.04      3.90 o 
  -2   7   9      167.43      165.54     11.63 o 
  -1   7   9     1769.82     1794.43     34.96 o 
   0   7   9        5.23        5.56      5.86 o 
   1   7   9      466.82      433.61     31.76 o 
   2   7   9       50.22       55.74     11.29 o 
   3   7   9     1510.42     1506.30     34.84 o 
   4   7   9      124.16      160.03     13.90 o 
   5   7   9       53.19       49.35     10.43 o 
   6   7   9      209.88      201.78     16.13 o 
   7   7   9        0.60      -11.04      7.90 o 
 -13   8   9       59.73       74.05     17.77 o 
 -12   8   9      224.91      246.89     18.30 o 
 -11   8   9        7.37        7.59      7.18 o 
 -10   8   9        0.04        1.41      6.24 o 
  -9   8   9       69.10       55.58      9.36 o 
  -8   8   9        0.22        2.61      6.12 o 
  -7   8   9      980.15      866.85     32.56 o 
  -6   8   9        5.98       10.72      9.21 o 
  -5   8   9       26.79       25.18      5.06 o 
  -4   8   9      631.92      610.03     14.50 o 
  -3   8   9       31.47       27.78      5.32 o 
  -2   8   9     1537.05     1483.48     33.32 o 
  -1   8   9     2221.43     2206.08     40.29 o 
   0   8   9      241.35      238.65     14.17 o 
   1   8   9       52.42       45.59      8.65 o 
   2   8   9        0.85       -1.03      6.02 o 
   3   8   9      459.45      444.30     19.69 o 
   4   8   9     1752.80     1794.87     40.21 o 
   5   8   9       88.49      102.42     12.79 o 
   6   8   9       10.13       12.09      8.57 o 
 -12   9   9       10.64        7.69     16.42 o 
 -11   9   9       17.07       24.64      8.71 o 
 -10   9   9        0.41        8.53      7.18 o 
  -9   9   9        7.84        2.28      6.84 o 
  -8   9   9      525.29      526.12     24.97 o 
  -7   9   9      111.32      114.38     11.43 o 
  -6   9   9       18.62       35.87     10.32 o 
  -5   9   9      128.05      129.55     10.13 o 
  -4   9   9      133.51      125.89     10.24 o 
  -3   9   9      468.61      485.87     18.12 o 
  -2   9   9     1207.96     1235.16     25.09 o 
  -1   9   9        3.44       -8.09      5.39 o 
   0   9   9      614.52      633.64     21.35 o 
   1   9   9      116.26      121.04     11.78 o 
   2   9   9      225.35      225.02     15.07 o 
   3   9   9      556.25      530.13     21.87 o 
   4   9   9      641.65      574.81     22.90 o 
   5   9   9        5.21        2.50      7.81 o 
   6   9   9      227.44      251.55     23.89 o 
 -11  10   9      191.08      174.63     21.10 o 
 -10  10   9      145.56      139.54     13.08 o 
  -9  10   9        0.39       -6.32      6.60 o 
  -8  10   9        0.07        1.92      7.95 o 
  -7  10   9      999.09      968.21     27.81 o 
  -6  10   9      298.94      287.71     14.61 o 
  -5  10   9        6.62        9.36      5.90 o 
  -4  10   9       42.39       46.71      7.21 o 
  -3  10   9       48.67       52.55      7.66 o 
  -2  10   9     1316.67     1225.41     35.57 o 
  -1  10   9      312.02      333.42     20.09 o 
   0  10   9       36.26       28.48      8.03 o 
   1  10   9      522.09      504.03     20.46 o 
   2  10   9        1.68       14.94      7.48 o 
   3  10   9      197.35      187.32     15.10 o 
   4  10   9      671.47      744.29     26.53 o 
   5  10   9       37.22       33.22     10.17 o 
 -11  11   9        7.38       19.15     11.08 o 
 -10  11   9      185.33      204.04     19.65 o 
  -9  11   9       21.52       19.01     10.56 o 
  -8  11   9      482.99      489.60     21.25 o 
  -7  11   9        8.87        6.74      8.97 o 
  -6  11   9       37.97       44.77     13.34 o 
  -5  11   9        0.23       -9.09      7.04 o 
  -4  11   9       18.27        8.18      8.64 o 
  -3  11   9       63.17       77.77      8.66 o 
  -2  11   9      356.57      340.75     35.78 o 
  -1  11   9      981.21     1002.35     27.79 o 
   0  11   9      154.33      145.74     13.01 o 
   1  11   9       42.56       48.42      9.82 o 
   2  11   9       23.75       13.97      8.32 o 
   3  11   9     1046.14     1050.72     31.50 o 
   4  11   9        0.06       -8.77      7.41 o 
 -10  12   9       11.43       24.22     12.18 o 
  -9  12   9        0.25        8.23     10.32 o 
  -8  12   9       23.26       11.10     18.59 o 
  -7  12   9      645.16      614.85     23.75 o 
  -6  12   9      260.12      275.51     17.04 o 
  -5  12   9      133.21      125.45     18.33 o 
  -4  12   9       30.82       26.97      9.28 o 
  -3  12   9      101.07       90.50      9.57 o 
  -2  12   9       30.28       25.28      6.93 o 
  -1  12   9      167.18      154.59     13.70 o 
   0  12   9      341.00      328.23     17.86 o 
   1  12   9       85.46       55.37     10.61 o 
   2  12   9      177.84      182.53     15.53 o 
   3  12   9        1.95        2.30      7.96 o 
  -8  13   9      101.12      105.16     17.10 o 
  -7  13   9        9.50        8.10     10.52 o 
  -6  13   9        6.34       -1.65      7.34 o 
  -5  13   9       29.88       43.36      9.18 o 
  -4  13   9       12.48        6.33      7.53 o 
  -3  13   9       45.33       54.99      7.90 o 
  -2  13   9      136.00      143.69     12.61 o 
  -1  13   9        4.99       10.47      7.10 o 
   0  13   9      211.78      186.25     15.36 o 
   1  13   9      119.61      111.32     13.53 o 
   2  13   9       14.51       28.92      9.81 o 
  -7  14   9      226.13      223.04     39.37 o 
  -6  14   9      614.22      608.80     31.58 o 
  -5  14   9      101.74       91.83     11.85 o 
  -4  14   9        0.34       -7.72      6.90 o 
  -3  14   9      380.95      385.16     18.73 o 
  -2  14   9      311.20      341.88     15.88 o 
  -1  14   9      243.16      215.86     18.20 o 
   0  14   9       22.43       30.89     10.95 o 
 -14   0  10       17.90       19.20      9.90 o 
 -13   0  10      100.67      121.34     13.88 o 
 -12   0  10        4.60        9.07      7.58 o 
 -11   0  10     1652.22     1777.59     40.24 o 
 -10   0  10      286.75      311.86     16.45 o 
  -9   0  10      334.71      349.94     16.29 o 
  -8   0  10        2.37        4.76      7.22 o 
  -7   0  10      104.72       93.25      9.28 o 
  -6   0  10      134.20       95.90     10.67 o 
  -5   0  10     2018.52     2036.67     41.95 o 
  -4   0  10      614.61      550.27     31.37 o 
  -3   0  10      849.00      843.89     38.92 o 
  -2   0  10       29.46       24.00      8.64 o 
  -1   0  10     2435.55     2613.26     59.17 o 
   0   0  10     2896.81     2599.62     59.56 o 
   1   0  10     1184.38     1082.05     36.05 o 
   2   0  10       66.78       81.58     12.97 o 
   3   0  10     1344.25     1324.80     56.33 o 
   4   0  10      763.35      780.84     32.46 o 
   5   0  10        4.23        4.63      8.29 o 
   6   0  10      185.23      225.27     37.68 o 
   7   0  10      530.75      465.63     51.51 o 
 -14   1  10        2.54       -0.36      7.11 o 
 -13   1  10        2.39        3.75      5.77 o 
 -12   1  10      271.11      305.44     12.93 o 
 -11   1  10      341.26      341.29     13.66 o 
 -10   1  10      383.84      370.91     12.45 o 
  -9   1  10      312.31      269.77     11.29 o 
  -8   1  10       28.40       45.60      5.66 o 
  -7   1  10     1258.60     1223.54     25.90 o 
  -6   1  10     3929.38     3969.85     57.97 o 
  -5   1  10      825.30      776.22     20.32 o 
  -4   1  10     1613.15     1553.74     29.77 o 
  -3   1  10      169.31      138.21     10.78 o 
  -2   1  10     3416.39     3186.44     47.69 o 
  -1   1  10      917.70      994.43     23.70 o 
   0   1  10       60.43       86.18      8.70 o 
   1   1  10      394.67      417.69     15.99 o 
   2   1  10     1850.82     1894.09     35.55 o 
   3   1  10       40.23       48.88      8.34 o 
   4   1  10     2377.88     2498.48     40.29 o 
   5   1  10       63.85       71.95     12.50 o 
   6   1  10      106.88      106.39     21.90 o 
   7   1  10      474.45      562.24     39.27 o 
 -14   2  10        6.24        9.73      7.63 o 
 -13   2  10       80.99      107.22     11.09 o 
 -12   2  10      388.41      410.71     16.08 o 
 -11   2  10     1461.85     1575.14     26.69 o 
 -10   2  10       18.63       19.06      5.45 o 
  -9   2  10      546.87      550.37     18.84 o 
  -8   2  10      124.00      135.47      7.72 o 
  -7   2  10      200.98      200.39     15.45 o 
  -6   2  10     3469.39     3406.31     52.57 o 
  -5   2  10      121.28      111.53      9.38 o 
  -4   2  10      100.30       85.99      8.46 o 
  -3   2  10      564.10      579.55     26.27 o 
  -2   2  10     1212.53     1234.71     30.98 o 
  -1   2  10      419.16      385.96     20.65 o 
   0   2  10        4.79        9.34      5.71 o 
   1   2  10       57.89       46.13      7.49 o 
   2   2  10     1526.84     1485.13     30.68 o 
   3   2  10      336.43      330.28     14.17 o 
   4   2  10       79.05       68.41     12.34 o 
   5   2  10      368.68      332.48     21.04 o 
   6   2  10       78.65      101.18     14.43 o 
   7   2  10        0.80       -2.56      8.83 o 
 -14   3  10        7.71        7.06      7.16 o 
 -13   3  10       22.49       33.12      9.38 o 
 -12   3  10       42.16       44.84      8.06 o 
 -11   3  10        0.26        2.86      5.88 o 
 -10   3  10       12.49       10.11      4.97 o 
  -9   3  10      292.68      246.29     14.15 o 
  -8   3  10      255.45      217.31     13.97 o 
  -7   3  10      198.08      245.13     16.43 o 
  -6   3  10       75.17       67.45     12.21 o 
  -5   3  10     1074.30     1076.65     25.22 o 
  -4   3  10     1430.91     1409.43     29.45 o 
  -3   3  10      814.24      715.14     25.08 o 
  -2   3  10        0.12        3.83      4.76 o 
  -1   3  10      215.98      216.84     10.68 o 
   0   3  10      339.35      283.26     13.80 o 
   1   3  10       41.13       43.25      6.80 o 
   2   3  10       33.14       47.56      7.09 o 
   3   3  10      718.49      739.76     28.18 o 
   4   3  10      681.09      758.50     47.08 o 
   5   3  10      203.35      223.64     23.10 o 
   6   3  10      111.36      119.29     20.56 o 
   7   3  10      110.86      114.83     16.56 o 
 -14   4  10       28.36       24.17      8.35 o 
 -13   4  10        0.10        6.26      7.03 o 
 -12   4  10       29.30       58.51      8.65 o 
 -11   4  10      140.65      177.94     12.97 o 
 -10   4  10      785.95      856.43     28.14 o 
  -9   4  10      163.57      196.30     12.12 o 
  -8   4  10      277.23      236.23     15.15 o 
  -7   4  10      435.53      420.27     16.67 o 
  -6   4  10     1996.78     1955.25     37.10 o 
  -5   4  10       10.94       11.74      6.05 o 
  -4   4  10      338.08      310.48     12.88 o 
  -3   4  10      414.13      427.31     16.14 o 
  -2   4  10      968.39      976.03     20.18 o 
  -1   4  10        4.06        1.78      4.51 o 
   0   4  10        0.15        6.15      4.83 o 
   1   4  10      188.15      167.03      9.34 o 
   2   4  10       80.08       97.09     10.64 o 
   3   4  10       21.62       23.24      8.20 o 
   4   4  10       16.05       13.10      7.84 o 
   5   4  10       42.37       40.57      9.48 o 
   6   4  10       34.11       26.36     11.31 o 
 -13   5  10       20.47        2.10      8.69 o 
 -12   5  10      306.22      357.47     23.39 o 
 -11   5  10       72.73       59.12     14.65 o 
 -10   5  10        7.20       10.40      6.46 o 
  -9   5  10        0.32       -7.16      7.05 o 
  -8   5  10      443.33      412.47     26.33 o 
  -7   5  10      235.95      264.10     14.17 o 
  -6   5  10      267.71      252.21     13.16 o 
  -5   5  10      448.10      428.17     14.84 o 
  -4   5  10      120.72      114.82      8.43 o 
  -3   5  10     1313.62     1264.42     41.64 o 
  -2   5  10       10.81        8.54      4.23 o 
  -1   5  10      844.57      775.04     18.83 o 
   0   5  10      268.73      278.18     12.22 o 
   1   5  10       31.78       37.79      8.12 o 
   2   5  10      525.74      515.10     20.17 o 
   3   5  10     2675.77     2743.16     49.74 o 
   4   5  10      278.48      250.86     16.16 o 
   5   5  10      761.81      729.64     25.72 o 
   6   5  10      334.22      375.69     21.65 o 
 -13   6  10       30.64       31.95     10.90 o 
 -12   6  10      682.04      677.61     26.82 o 
 -11   6  10      487.07      495.61     22.48 o 
 -10   6  10     1976.08     2060.94     53.17 o 
  -9   6  10       45.18       54.25      9.24 o 
  -8   6  10       77.86       93.47     10.31 o 
  -7   6  10      199.84      218.16     16.89 o 
  -6   6  10     1313.22     1363.00     27.17 o 
  -5   6  10       12.93        8.72      5.05 o 
  -4   6  10     2395.65     2336.02     34.57 o 
  -3   6  10     1387.21     1354.84     24.04 o 
  -2   6  10      706.13      742.13     16.31 o 
  -1   6  10      249.73      229.30     11.12 o 
   0   6  10       96.38      120.99     18.30 o 
   1   6  10      548.30      485.86     29.73 o 
   2   6  10      963.61      923.63     26.87 o 
   3   6  10      342.20      336.98     18.00 o 
   4   6  10        9.50        2.39      7.24 o 
   5   6  10      500.35      485.64     26.15 o 
   6   6  10       16.73       15.02      9.18 o 
 -13   7  10        8.20       11.33     10.03 o 
 -12   7  10      500.71      537.46     27.70 o 
 -11   7  10       75.32      108.58     15.32 o 
 -10   7  10       54.71       49.37      9.57 o 
  -9   7  10        2.68       -0.32      6.45 o 
  -8   7  10       97.70       89.90     13.37 o 
  -7   7  10      829.50      830.27     24.57 o 
  -6   7  10        8.85        5.30      6.06 o 
  -5   7  10      194.99      228.85     13.53 o 
  -4   7  10      164.13      161.18      8.71 o 
  -3   7  10     1323.95     1362.09     24.48 o 
  -2   7  10     1105.14     1016.47     22.46 o 
  -1   7  10     2083.42     2059.78     39.65 o 
   0   7  10      461.55      463.74     18.90 o 
   1   7  10     1092.90     1135.20     29.68 o 
   2   7  10       12.99       19.99      8.22 o 
   3   7  10     1882.13     1980.90     42.36 o 
   4   7  10      100.19      104.81     12.86 o 
   5   7  10      391.76      418.89     21.45 o 
 -12   8  10        1.59        0.40      9.74 o 
 -11   8  10        0.18       -0.85      7.25 o 
 -10   8  10       62.64       64.00     10.29 o 
  -9   8  10      328.23      343.05     24.27 o 
  -8   8  10      267.08      310.67     16.71 o 
  -7   8  10      137.50      129.94     11.59 o 
  -6   8  10      746.82      741.54     22.80 o 
  -5   8  10      237.87      216.82     13.58 o 
  -4   8  10       88.06       85.99      7.21 o 
  -3   8  10      323.50      305.38     17.40 o 
  -2   8  10      224.02      237.40     12.15 o 
  -1   8  10       11.67       10.30      6.84 o 
   0   8  10      331.01      319.09     16.79 o 
   1   8  10       10.44       13.30      8.87 o 
   2   8  10      176.18      168.40     18.33 o 
   3   8  10       30.79       40.96     18.90 o 
   4   8  10       90.95       88.70     12.51 o 
   5   8  10      465.77      435.07     22.18 o 
 -11   9  10       28.09       27.35      9.40 o 
 -10   9  10      139.70      136.83     13.21 o 
  -9   9  10       69.37       71.88     10.91 o 
  -8   9  10        8.94        4.57      7.25 o 
  -7   9  10       23.59       47.35     11.47 o 
  -6   9  10       57.15       70.54      9.75 o 
  -5   9  10       31.40       51.69      9.39 o 
  -4   9  10      485.39      500.95     18.67 o 
  -3   9  10       17.66       27.30      6.76 o 
  -2   9  10      634.47      648.83     18.82 o 
  -1   9  10       87.43      100.12     11.19 o 
   0   9  10       50.58       40.02     12.66 o 
   1   9  10        3.63        1.06      6.75 o 
   2   9  10      206.06      203.57     15.25 o 
   3   9  10      102.42      152.00     14.47 o 
   4   9  10       23.76       20.92      9.45 o 
 -11  10  10      202.11      231.88     21.01 o 
 -10  10  10       74.53       98.84     12.59 o 
  -9  10  10      450.08      465.38     24.53 o 
  -8  10  10      129.38      169.55     16.00 o 
  -7  10  10      819.06      894.50     27.54 o 
  -6  10  10        5.07       11.51      6.39 o 
  -5  10  10      514.08      527.26     22.93 o 
  -4  10  10        2.01       -0.69      5.72 o 
  -3  10  10      289.75      305.38     13.91 o 
  -2  10  10      177.21      147.24     11.13 o 
  -1  10  10        5.49       12.16      6.41 o 
   0  10  10        0.04        2.71      7.00 o 
   1  10  10        0.89       -2.91      9.98 o 
   2  10  10        0.00        2.57      7.50 o 
   3  10  10        2.73        3.69      7.57 o 
   4  10  10     1049.65      996.13     32.32 o 
 -10  11  10      167.48      223.41     24.94 o 
  -9  11  10        0.00       -5.13      7.71 o 
  -8  11  10      260.45      275.84     17.41 o 
  -7  11  10      123.45      110.66     12.88 o 
  -6  11  10       41.37       32.58     12.75 o 
  -5  11  10       15.63       22.58      9.36 o 
  -4  11  10       16.99       28.00      7.97 o 
  -3  11  10        6.83        2.36      6.21 o 
  -2  11  10     1968.98     2043.08     39.38 o 
  -1  11  10       11.73       15.09      7.03 o 
   0  11  10      863.63      826.02     29.39 o 
   1  11  10      236.65      222.70     16.45 o 
   2  11  10      600.53      562.91     25.98 o 
   3  11  10      530.97      555.85     24.25 o 
  -9  12  10      306.69      329.47     24.77 o 
  -8  12  10      479.81      519.92     23.46 o 
  -7  12  10      559.07      606.00     24.15 o 
  -6  12  10       15.34        4.68      7.47 o 
  -5  12  10      594.52      673.63     23.02 o 
  -4  12  10        6.50       17.42      9.64 o 
  -3  12  10        6.59        4.69      6.66 o 
  -2  12  10      356.44      342.10     15.93 o 
  -1  12  10      614.61      619.43     21.09 o 
   0  12  10      160.09      166.70     14.95 o 
   1  12  10      101.97      107.68     13.72 o 
   2  12  10      217.33      223.04     23.32 o 
  -7  13  10      438.30      475.18     22.81 o 
  -6  13  10      161.36      164.69     26.28 o 
  -5  13  10       11.51       10.36      8.19 o 
  -4  13  10       73.49       96.14     12.08 o 
  -3  13  10       10.02        5.86      6.95 o 
  -2  13  10      659.71      758.71     24.82 o 
  -1  13  10      287.99      323.43     18.67 o 
   0  13  10      873.68      928.07     45.81 o 
  -4  14  10       13.79        8.64      8.54 o 
  -3  14  10       59.31       54.03     10.82 o 
 -13   1  11       42.52       42.81      7.89 o 
 -12   1  11      119.21      112.81      9.32 o 
 -11   1  11      712.90      664.28     17.29 o 
 -10   1  11      385.38      431.01     15.02 o 
  -9   1  11       17.97       22.83      6.64 o 
  -8   1  11      716.57      668.39     18.83 o 
  -7   1  11      115.92      118.71     11.26 o 
  -6   1  11     1539.16     1430.52     39.63 o 
  -5   1  11        5.34        3.93      6.73 o 
  -4   1  11      142.84      122.82     13.28 o 
  -3   1  11        1.30        3.25      5.62 o 
  -2   1  11      668.48      624.17     21.64 o 
  -1   1  11      671.42      696.23     20.80 o 
   0   1  11        0.20        8.08      5.74 o 
   1   1  11      348.38      303.63     15.99 o 
   2   1  11        0.01       -0.43      6.94 o 
   3   1  11       80.06       87.57     10.23 o 
   4   1  11      483.20      487.20     24.66 o 
   5   1  11       53.09       44.72     12.05 o 
   6   1  11        0.92        6.45     14.81 o 
 -13   2  11       33.75       20.61      7.78 o 
 -12   2  11      113.94      128.90     14.42 o 
 -11   2  11      297.54      298.36     15.39 o 
 -10   2  11        0.28        4.40      6.16 o 
  -9   2  11      254.25      295.40     14.05 o 
  -8   2  11       62.87       69.41      9.33 o 
  -7   2  11     1030.29     1038.69     26.35 o 
  -6   2  11        0.53        9.89      6.00 o 
  -5   2  11       40.93       36.29      7.29 o 
  -4   2  11      130.33       92.98     11.70 o 
  -3   2  11        5.13        0.23      5.45 o 
  -2   2  11      327.02      350.46     16.93 o 
  -1   2  11       65.76       57.51     12.06 o 
   0   2  11       40.45       43.32      7.77 o 
   1   2  11       37.14       37.70      7.77 o 
   2   2  11      445.52      431.76     16.48 o 
   3   2  11       24.43       25.73     10.09 o 
   4   2  11       42.63       45.65     11.71 o 
   5   2  11      200.22      218.52     19.02 o 
   6   2  11       10.43        8.16      9.66 o 
 -13   3  11       10.60       10.97      7.84 o 
 -12   3  11      519.32      513.72     21.30 o 
 -11   3  11       94.18       91.66     13.96 o 
 -10   3  11      358.74      350.15     15.77 o 
  -9   3  11      295.43      296.93     14.21 o 
  -8   3  11       14.02        6.07      6.39 o 
  -7   3  11     1202.77     1159.36     45.42 o 
  -6   3  11      361.22      345.08     18.69 o 
  -5   3  11      542.52      539.21     18.27 o 
  -4   3  11      748.91      721.72     19.11 o 
  -3   3  11      412.12      394.25     17.74 o 
  -2   3  11       68.54       59.77      9.18 o 
  -1   3  11     1470.73     1470.73     34.77 o 
   0   3  11      587.35      536.42     17.14 o 
   1   3  11       15.67       10.56      6.65 o 
   2   3  11       66.14       33.71     10.86 o 
   3   3  11      127.59       94.81     13.86 o 
   4   3  11      995.79      995.95     35.21 o 
   5   3  11      207.95      218.05     19.53 o 
 -13   4  11       13.69       17.25      9.84 o 
 -12   4  11      128.17      150.80     12.81 o 
 -11   4  11      159.64      164.03     12.57 o 
 -10   4  11        3.75       11.20      6.50 o 
  -9   4  11      315.79      294.78     17.84 o 
  -8   4  11        0.01        5.67      6.36 o 
  -7   4  11       15.98       19.09      6.93 o 
  -6   4  11        0.02       -7.60      5.23 o 
  -5   4  11      322.72      333.29     15.20 o 
  -4   4  11      201.36      190.36     11.08 o 
  -3   4  11       92.79      120.80      8.89 o 
  -2   4  11      133.36      172.86      9.84 o 
  -1   4  11       10.58        6.82      5.70 o 
   0   4  11      522.66      501.74     18.62 o 
   1   4  11      190.65      180.12     23.56 o 
   2   4  11       88.85      101.01     13.98 o 
   3   4  11      815.32      863.09     32.50 o 
   4   4  11        1.87        0.17      9.02 o 
   5   4  11       58.25       47.03     18.68 o 
 -13   5  11        0.69        6.60      9.25 o 
 -12   5  11      350.33      434.84     22.41 o 
 -11   5  11      175.60      174.31     13.16 o 
 -10   5  11       58.09       44.59      7.90 o 
  -9   5  11      174.84      196.43     14.08 o 
  -8   5  11      173.20      178.43     13.06 o 
  -7   5  11      301.26      319.23     15.79 o 
  -6   5  11      283.44      272.22     13.19 o 
  -5   5  11       37.80       32.29      6.96 o 
  -4   5  11      188.42      198.23     10.68 o 
  -3   5  11       50.82       41.56      6.62 o 
  -2   5  11        0.01        3.35      4.80 o 
  -1   5  11       76.26       85.57      9.46 o 
   0   5  11        9.95       16.00      8.65 o 
   1   5  11      431.90      413.45     18.79 o 
   2   5  11      120.00       98.58     11.87 o 
   3   5  11       39.96       39.96      9.79 o 
   4   5  11      529.20      511.90     22.73 o 
   5   5  11       61.25      109.99     16.22 o 
 -12   6  11       67.60       48.46     11.27 o 
 -11   6  11        5.52        3.79      9.68 o 
 -10   6  11      157.21      146.88     11.25 o 
  -9   6  11      170.21      147.13     12.79 o 
  -8   6  11        5.38        6.69      6.52 o 
  -7   6  11      616.89      642.98     21.90 o 
  -6   6  11      465.41      453.38     16.43 o 
  -5   6  11      304.77      286.15     12.49 o 
  -4   6  11       74.97       54.14      7.06 o 
  -3   6  11        6.64        5.56      5.15 o 
  -2   6  11      627.06      649.40     16.08 o 
  -1   6  11       91.19       94.34      9.11 o 
   0   6  11       90.69       79.09     15.61 o 
   1   6  11      300.38      293.18     16.90 o 
   2   6  11       88.59      111.67     12.56 o 
   3   6  11      196.75      239.69     24.74 o 
   4   6  11      286.13      309.90     19.04 o 
   5   6  11       94.94      100.41     13.76 o 
 -12   7  11       70.78       64.03     14.93 o 
 -11   7  11      375.96      354.10     23.95 o 
 -10   7  11       98.08       95.25     11.80 o 
  -9   7  11        0.48        3.67      6.88 o 
  -8   7  11       41.09       44.96      9.41 o 
  -7   7  11      144.63      140.01     16.95 o 
  -6   7  11       11.25       16.19      6.94 o 
  -5   7  11      433.33      424.43     15.02 o 
  -4   7  11       81.79       72.66      9.04 o 
  -3   7  11       61.48       53.35      6.60 o 
  -2   7  11       24.28       23.48      6.72 o 
  -1   7  11       54.22       40.70      7.85 o 
   0   7  11      864.69      807.58     25.38 o 
   1   7  11      243.11      218.79     15.51 o 
   2   7  11      242.01      216.42     15.82 o 
   3   7  11        2.42       -7.46      6.98 o 
   4   7  11      136.76      134.42     14.52 o 
 -11   8  11      332.39      300.82     23.02 o 
 -10   8  11      189.61      217.78     15.67 o 
  -9   8  11       17.70       26.91     10.25 o 
  -8   8  11       49.98       44.21      9.21 o 
  -7   8  11       90.93       98.91     15.10 o 
  -6   8  11      684.37      683.87     23.04 o 
  -5   8  11      640.86      635.49     18.42 o 
  -4   8  11       11.84       16.34      6.63 o 
  -3   8  11      342.66      364.52     17.24 o 
  -2   8  11       17.33       37.22      7.56 o 
  -1   8  11      149.05      159.00     11.82 o 
   0   8  11       40.70       27.52      9.07 o 
   1   8  11      499.10      488.04     21.36 o 
   2   8  11      550.17      605.75     24.18 o 
   3   8  11        1.90        2.14      8.22 o 
   4   8  11       66.73       75.04     12.69 o 
 -11   9  11      543.43      640.45     30.45 o 
 -10   9  11      449.65      455.59     21.62 o 
  -9   9  11       26.80       24.96      8.94 o 
  -8   9  11      254.20      255.73     14.54 o 
  -7   9  11       84.10       47.38      9.89 o 
  -6   9  11     1094.58     1169.23     30.70 o 
  -5   9  11     1903.78     1865.80     43.76 o 
  -4   9  11      299.79      316.82     14.39 o 
  -3   9  11       31.04       21.70      6.60 o 
  -2   9  11      217.48      224.50     13.69 o 
  -1   9  11        7.25        3.96      6.25 o 
   0   9  11     2059.40     2108.24     48.62 o 
   1   9  11       63.35       49.45     10.54 o 
   2   9  11       44.10       26.23      9.58 o 
   3   9  11      414.01      441.55     35.19 o 
 -10  10  11      528.71      508.95     25.16 o 
  -9  10  11       46.88       42.03     10.17 o 
  -8  10  11        0.90        5.93      6.85 o 
  -7  10  11       76.59       86.78     11.19 o 
  -6  10  11       12.72        8.93      8.69 o 
  -5  10  11      322.58      327.73     19.84 o 
  -4  10  11      412.16      431.31     16.57 o 
  -3  10  11       14.63       26.63      7.49 o 
  -2  10  11        8.84       11.50      7.10 o 
  -1  10  11      209.69      263.16     14.54 o 
   0  10  11       85.66       85.73     12.18 o 
   1  10  11      332.81      353.90     28.93 o 
   2  10  11      137.49      161.24     22.08 o 
  -9  11  11        7.96       -0.01      8.51 o 
  -8  11  11        4.51       16.94      9.37 o 
  -7  11  11        1.08        6.47      8.85 o 
  -6  11  11       37.83       26.06     10.01 o 
  -5  11  11      204.13      186.75     16.65 o 
  -4  11  11        3.47       -1.98      8.06 o 
  -3  11  11      433.49      416.43     17.21 o 
  -2  11  11       51.37       49.02      9.08 o 
  -1  11  11      286.64      272.77     15.29 o 
   0  11  11      325.38      310.43     19.76 o 
   1  11  11        6.60        7.43      8.47 o 
  -7  12  11       36.62       46.29     11.65 o 
  -6  12  11      134.18      154.71     19.84 o 
  -5  12  11        3.49        6.28      9.48 o 
  -4  12  11        3.05       30.06     11.02 o 
  -3  12  11        0.24       -7.61      6.73 o 
  -2  12  11        2.90       -2.62      7.37 o 
  -1  12  11      166.29      165.98     13.28 o 
   0  12  11       13.07        4.10      8.21 o 
  -4  13  11      579.80      631.19     28.20 o 
 -13   0  12      665.33      795.98     50.11 o 
 -12   0  12       22.65       29.78     15.86 o 
 -11   0  12      524.44      531.48     38.68 o 
 -10   0  12       61.73       55.89     17.62 o 
  -9   0  12      210.56      257.84     27.78 o 
  -8   0  12       22.19       42.97     14.66 o 
  -7   0  12        0.80       -7.67      9.37 o 
  -6   0  12      108.24       72.98     17.33 o 
  -5   0  12      382.81      289.79     26.93 o 
  -4   0  12        6.24       14.71     12.07 o 
  -3   0  12      218.27      223.30     23.70 o 
  -2   0  12      585.49      601.06     28.77 o 
  -1   0  12      803.32      719.99     31.93 o 
   0   0  12     3285.53     3098.78     72.22 o 
   1   0  12        3.38        0.17      9.52 o 
   2   0  12      103.94      140.49     17.59 o 
   3   0  12      419.28      437.25     27.78 o 
   4   0  12      160.66      217.22     40.91 o 
 -13   1  12        3.23       11.70      8.01 o 
 -12   1  12       68.67       58.43     11.57 o 
 -11   1  12       16.46       19.02     10.00 o 
 -10   1  12      246.79      189.46     17.79 o 
  -9   1  12      937.53     1010.64     35.64 o 
  -8   1  12      759.92      772.11     30.53 o 
  -7   1  12     1428.29     1392.43     40.98 o 
  -6   1  12      438.60      384.23     21.37 o 
  -5   1  12     1825.15     1738.02     45.81 o 
  -4   1  12       98.09      107.21     13.24 o 
  -3   1  12      127.67      145.62     15.42 o 
  -2   1  12      109.81      115.08     11.95 o 
  -1   1  12      669.52      729.24     22.39 o 
   0   1  12        4.96        1.16      6.19 o 
   1   1  12     2536.66     2667.05     55.57 o 
   2   1  12       58.78       35.94      9.87 o 
   3   1  12        1.46       -8.78      8.08 o 
   4   1  12      886.96      916.28     34.44 o 
 -13   2  12       20.66       31.62      9.72 o 
 -12   2  12      171.03      199.70     14.04 o 
 -11   2  12       22.70       36.46      8.49 o 
 -10   2  12       63.86       57.25      8.98 o 
  -9   2  12       14.30       18.29     15.20 o 
  -8   2  12      688.94      620.99     27.47 o 
  -7   2  12      108.22       91.96     13.17 o 
  -6   2  12       28.72       22.61     11.57 o 
  -5   2  12      281.16      281.29     45.33 o 
  -4   2  12        0.27       -8.59      5.73 o 
  -3   2  12     1235.61     1219.76     42.82 o 
  -2   2  12      890.50      803.44     36.29 o 
  -1   2  12      225.03      186.99     14.13 o 
   0   2  12      172.94      184.46     12.91 o 
   1   2  12      169.20      157.60     12.50 o 
   2   2  12      396.12      356.34     22.22 o 
   3   2  12      344.92      380.42     27.90 o 
   4   2  12      396.65      450.70     25.47 o 
 -13   3  12        5.55        2.09      9.60 o 
 -12   3  12        0.06        4.18      6.68 o 
 -11   3  12        8.57        1.05      6.88 o 
 -10   3  12        2.59       17.58      7.66 o 
  -9   3  12      254.37      275.17     16.44 o 
  -8   3  12        1.54       -2.83      8.19 o 
  -7   3  12       15.55       26.39     13.86 o 
  -6   3  12      350.15      349.75     20.81 o 
  -5   3  12      102.58       99.77     17.99 o 
  -4   3  12      142.78      148.81     13.14 o 
  -3   3  12      117.26      110.80     11.91 o 
  -2   3  12       45.41       33.73      8.61 o 
  -1   3  12      365.29      342.89     23.62 o 
   0   3  12     1188.85     1265.60     30.82 o 
   1   3  12      614.81      686.59     40.44 o 
   2   3  12      553.56      624.24     28.01 o 
   3   3  12        2.11       14.13     10.10 o 
   4   3  12       18.17       12.10     11.23 o 
 -12   4  12       47.82       73.10     10.76 o 
 -11   4  12       19.44       18.40      8.29 o 
 -10   4  12       53.46       80.12     11.39 o 
  -9   4  12       34.38       41.07      9.03 o 
  -8   4  12      334.71      271.08     15.65 o 
  -7   4  12      388.06      361.27     18.83 o 
  -6   4  12       45.20       52.82      8.81 o 
  -5   4  12      147.52      114.21     44.85 o 
  -4   4  12      193.53      185.19     14.06 o 
  -3   4  12        8.24        6.25      6.12 o 
  -2   4  12       52.68       47.30      8.51 o 
  -1   4  12      501.61      484.18     19.08 o 
   0   4  12      414.52      380.08     33.80 o 
   1   4  12      120.86      120.83     16.76 o 
   2   4  12      330.68      339.23     23.31 o 
   3   4  12       29.77       21.83     10.72 o 
   4   4  12       14.42       18.04     11.27 o 
 -12   5  12        7.92        3.67      8.13 o 
 -11   5  12      140.78      150.46     14.18 o 
 -10   5  12      606.00      674.35     24.71 o 
  -9   5  12       25.26       23.87      8.47 o 
  -8   5  12     1406.33     1523.97     69.82 o 
  -7   5  12     1125.76     1190.75     30.61 o 
  -6   5  12      362.04      400.96     16.17 o 
  -5   5  12      469.31      495.57     28.70 o 
  -4   5  12     1314.97     1269.84     33.81 o 
  -3   5  12        0.89       -0.48      5.88 o 
  -2   5  12      226.75      192.00     13.23 o 
  -1   5  12       33.52       24.46     10.03 o 
   0   5  12     1712.48     1710.63     46.06 o 
   1   5  12      216.52      195.59     18.38 o 
   2   5  12      173.39      212.53     26.76 o 
   3   5  12       62.60       52.98     13.51 o 
   4   5  12       16.47       20.04     11.02 o 
 -12   6  12       82.75      101.15     13.33 o 
 -11   6  12        8.33       -1.92      7.31 o 
 -10   6  12      138.31      162.58     14.40 o 
  -9   6  12       55.17       55.03     10.19 o 
  -8   6  12        6.85       10.40      7.42 o 
  -7   6  12        1.12       -6.38      8.53 o 
  -6   6  12      923.11      924.60     28.13 o 
  -5   6  12        0.03        6.84      5.84 o 
  -4   6  12      166.05      176.10     17.93 o 
  -3   6  12      501.79      493.87     16.50 o 
  -2   6  12      685.22      660.91     37.06 o 
  -1   6  12     1616.78     1657.66     82.99 o 
   0   6  12       57.53       55.15     12.38 o 
   1   6  12      286.20      314.71     22.10 o 
   2   6  12      172.75      166.71     18.29 o 
   3   6  12       61.86       51.55     13.66 o 
 -11   7  12        4.24       -4.90     12.50 o 
 -10   7  12      305.63      322.86     16.04 o 
  -9   7  12       64.02       61.74     10.54 o 
  -8   7  12      250.57      253.22     16.06 o 
  -7   7  12      215.84      245.57     15.68 o 
  -6   7  12      968.15     1044.72     28.98 o 
  -5   7  12       31.71       47.39     11.88 o 
  -4   7  12      976.89     1023.10     24.48 o 
  -3   7  12      486.63      489.18     19.70 o 
  -2   7  12       24.40       20.83      9.61 o 
  -1   7  12        0.15       -3.68      7.06 o 
   0   7  12      566.81      617.86     23.70 o 
   1   7  12        9.76        1.83      7.59 o 
   2   7  12      645.54      722.88     26.71 o 
   3   7  12      166.07      181.42     16.35 o 
 -10   8  12       48.29       33.52      8.50 o 
  -9   8  12       49.32       54.24     13.67 o 
  -8   8  12      106.03      106.73     14.60 o 
  -7   8  12       66.10       64.32     10.63 o 
  -6   8  12      123.22      117.94     12.27 o 
  -5   8  12        1.72        1.67      7.10 o 
  -4   8  12       48.33       43.14      9.16 o 
  -3   8  12      366.30      376.50     15.94 o 
  -2   8  12        5.35       -0.65      6.26 o 
  -1   8  12      373.77      394.79     22.20 o 
   0   8  12      109.12      133.84     14.12 o 
   1   8  12      295.11      315.03     19.11 o 
   2   8  12      721.32      751.53     27.66 o 
 -10   9  12       21.26       33.37      8.85 o 
  -9   9  12       13.87       27.28      8.17 o 
  -8   9  12       95.10      120.25     13.15 o 
  -7   9  12       13.96        0.04      7.60 o 
  -6   9  12       38.97       63.22     13.74 o 
  -5   9  12      154.42      215.94     26.29 o 
  -4   9  12      290.27      343.13     15.58 o 
  -3   9  12      520.15      585.14     31.04 o 
  -2   9  12       88.12      101.79     10.81 o 
  -1   9  12      114.82      111.79     11.32 o 
   0   9  12        1.75       -7.56      7.26 o 
   1   9  12       14.37        4.14      8.39 o 
  -9  10  12       38.58       54.34     10.25 o 
  -8  10  12       43.63       28.46      8.09 o 
  -7  10  12      152.95      152.72     18.26 o 
  -6  10  12       20.11       18.88     11.19 o 
  -5  10  12      178.05      185.75     16.94 o 
  -4  10  12       23.74       27.86      7.92 o 
  -3  10  12       34.50       27.37      7.66 o 
  -2  10  12       20.45       19.14      7.57 o 
  -1  10  12        0.12        0.99      7.21 o 
   0  10  12       16.43       15.00     10.05 o 
  -7  11  12      287.80      335.33     24.71 o 
  -6  11  12      214.34      265.36     19.86 o 
  -5  11  12     1325.19     1399.78     40.71 o 
  -4  11  12       17.27       32.38     11.87 o 
  -3  11  12      912.18      995.54     46.21 o 
  -2  11  12        1.83       -8.02      6.96 o 
 -12   1  13       70.81       61.98     13.72 o 
 -11   1  13        2.25       -4.27      8.60 o 
 -10   1  13       66.84       48.44     12.58 o 
  -9   1  13       76.10       66.04     19.25 o 
  -8   1  13      223.07      197.37     18.20 o 
  -7   1  13        1.66       -9.08      9.56 o 
  -6   1  13       23.60       15.38     13.44 o 
  -5   1  13        3.85       -0.60     11.76 o 
  -4   1  13      410.35      414.66     22.59 o 
  -3   1  13      704.72      670.13     28.47 o 
  -2   1  13       85.35       79.19     11.43 o 
  -1   1  13        0.62       -1.35      6.27 o 
   0   1  13      621.58      644.76     22.61 o 
   1   1  13       17.40       23.18      8.20 o 
   2   1  13       16.22       20.78     12.26 o 
   3   1  13       57.87       77.80     14.97 o 
 -12   2  13      123.71      152.48     31.97 o 
 -11   2  13       30.97       36.13     18.37 o 
 -10   2  13      118.82      127.78     16.66 o 
  -9   2  13      185.06      193.17     18.52 o 
  -8   2  13      256.34      229.00     19.19 o 
  -7   2  13        9.92       15.05      8.91 o 
  -6   2  13        0.81       -3.94      9.13 o 
  -5   2  13      469.50      486.38     24.51 o 
  -4   2  13      290.93      273.47     19.44 o 
  -3   2  13       26.28       29.90     10.97 o 
  -2   2  13       28.80       17.34      8.25 o 
  -1   2  13        0.82        6.57      7.48 o 
   0   2  13      642.86      692.94     23.39 o 
   1   2  13      662.16      668.67     33.88 o 
   2   2  13      123.93      151.84     17.50 o 
   3   2  13       60.83       60.84     14.22 o 
 -12   3  13      130.22      129.35     17.53 o 
 -11   3  13        7.07        1.80      8.84 o 
 -10   3  13      221.62      171.16     18.50 o 
  -9   3  13     1501.57     1511.63     53.69 o 
  -8   3  13      941.90      920.35     35.24 o 
  -7   3  13      517.45      496.22     25.70 o 
  -6   3  13        5.09       -3.85      7.26 o 
  -5   3  13      159.60      152.26     15.61 o 
  -4   3  13      344.27      368.66     21.85 o 
  -3   3  13      154.48      181.51     14.97 o 
  -2   3  13      127.14      107.90     12.56 o 
  -1   3  13       22.23        1.82      7.14 o 
   0   3  13       36.60       33.49     11.28 o 
   1   3  13      627.01      611.85     29.08 o 
   2   3  13       26.94       36.71     22.49 o 
 -11   4  13        8.99        3.77      9.58 o 
 -10   4  13      179.93      189.70     30.85 o 
  -9   4  13       11.24        7.17     29.24 o 
  -8   4  13       36.31       48.38     12.30 o 
  -7   4  13        0.15       -1.89      8.68 o 
  -6   4  13       57.33       80.10     12.02 o 
  -5   4  13      616.62      639.95     24.56 o 
  -4   4  13       39.86       30.05      8.51 o 
  -3   4  13       15.90        7.89      7.21 o 
  -2   4  13      467.59      457.68     32.16 o 
  -1   4  13      395.16      388.38     29.03 o 
   0   4  13      572.47      629.99     28.92 o 
   1   4  13      178.36      197.36     20.68 o 
   2   4  13      147.81      127.96     17.21 o 
 -11   5  13        3.33        6.14      8.29 o 
 -10   5  13       50.14       23.85      9.96 o 
  -9   5  13       12.51       11.87      9.43 o 
  -8   5  13      234.35      184.75     18.05 o 
  -7   5  13      132.50      134.06     16.19 o 
  -6   5  13       21.73       31.25     11.16 o 
  -5   5  13       12.78       13.89      7.60 o 
  -4   5  13      581.71      559.97     21.21 o 
  -3   5  13       19.33       36.64      8.84 o 
  -2   5  13      205.59      199.11     18.41 o 
  -1   5  13        8.33        7.21      9.68 o 
   0   5  13      272.76      265.21     21.20 o 
   1   5  13      231.14      227.80     20.60 o 
   2   5  13      118.56       98.95     16.23 o 
 -10   6  13       78.07       96.03     12.67 o 
  -9   6  13      108.52      118.30     14.21 o 
  -8   6  13       71.35       75.63     11.11 o 
  -7   6  13        3.38        5.70      8.34 o 
  -6   6  13        6.72       18.92      9.41 o 
  -5   6  13       98.43      120.46     12.15 o 
  -4   6  13      166.13      137.07     15.79 o 
  -3   6  13       38.23       35.40     21.21 o 
  -2   6  13      157.42      174.99     17.86 o 
  -1   6  13       59.10       47.28     12.26 o 
   0   6  13       51.77       65.49     13.89 o 
   1   6  13        1.71       -2.53      9.23 o 
 -10   7  13       19.82       10.74     14.49 o 
  -9   7  13      160.31      212.36     16.19 o 
  -8   7  13       52.76       52.93     10.36 o 
  -7   7  13       79.27       75.71     10.91 o 
  -6   7  13      417.55      379.35     18.96 o 
  -5   7  13      454.75      453.08     19.79 o 
  -4   7  13       11.80       16.24      9.54 o 
  -3   7  13     1344.69     1390.58     42.36 o 
  -2   7  13      283.48      294.72     21.72 o 
  -1   7  13      155.23      126.35     16.80 o 
   0   7  13      110.76      118.11     17.11 o 
   1   7  13      197.63      220.73     21.22 o 
  -9   8  13      314.92      324.08     25.88 o 
  -8   8  13      100.20      103.46     12.96 o 
  -7   8  13       19.79       20.22      8.77 o 
  -6   8  13       51.53       37.03     19.37 o 
  -5   8  13      151.24      145.83     15.49 o 
  -4   8  13     1170.09     1205.64     39.48 o 
  -3   8  13       16.15       16.65     10.08 o 
  -2   8  13       22.03       16.07     10.56 o 
  -1   8  13      386.71      407.94     31.68 o 
   0   8  13       38.60       35.77     12.49 o 
  -8   9  13     1239.98     1295.43     35.92 o 
  -7   9  13        9.08       -2.21     10.81 o 
  -6   9  13        8.25        8.28     10.37 o 
  -5   9  13      183.63      184.56     17.49 o 
  -4   9  13        1.79       10.01      8.67 o 
  -3   9  13      871.87      885.83     28.29 o 
  -2   9  13        8.20       12.46      8.83 o 
  -1   9  13       23.09        6.16      8.72 o 
  -6  10  13      157.79      200.94     21.03 o 
  -5  10  13       23.53       30.94     10.96 o 
  -4  10  13      450.61      468.31     28.32 o 
 -11   0  14       26.63       16.21     15.01 o 
 -10   0  14       86.19      110.67     24.02 o 
  -9   0  14      340.85      383.81     35.54 o 
  -8   0  14      478.88      425.36     36.51 o 
  -7   0  14      351.16      392.76     34.74 o 
  -6   0  14      731.75      827.47     47.76 o 
  -5   0  14     2817.47     2727.61     92.37 o 
  -4   0  14        0.05       -8.34     10.57 o 
  -3   0  14     2194.93     1986.52     75.57 o 
  -2   0  14       10.84       22.67     14.92 o 
  -1   0  14       25.69        7.69     19.03 o 
   0   0  14       42.82       31.04     15.62 o 
   1   0  14       57.63       82.77     17.13 o 
 -11   1  14       43.37       67.12     14.52 o 
 -10   1  14       90.19      148.38     36.62 o 
  -9   1  14      318.14      321.01     29.72 o 
  -8   1  14       80.91      104.06     16.55 o 
  -7   1  14       25.69       14.46      9.91 o 
  -6   1  14       81.62       69.48     13.37 o 
  -5   1  14       96.68       74.54     13.55 o 
  -4   1  14      106.65      103.08     14.97 o 
  -3   1  14      188.31      189.53     30.85 o 
  -2   1  14      626.73      611.38     25.17 o 
  -1   1  14       10.22       -6.56      7.43 o 
   0   1  14      101.08       82.69     11.54 o 
   1   1  14      268.91      264.93     24.76 o 
 -11   2  14       74.81       50.61     13.30 o 
 -10   2  14      330.60      329.91     23.92 o 
  -9   2  14       43.54       47.85     12.89 o 
  -8   2  14      178.16      157.39     17.90 o 
  -7   2  14      112.22      133.79     16.79 o 
  -6   2  14       23.12       26.19     14.91 o 
  -5   2  14       48.15       60.57     12.71 o 
  -4   2  14      575.92      573.14     27.84 o 
  -3   2  14     1193.51     1233.34     41.08 o 
  -2   2  14       87.36       82.92     23.45 o 
  -1   2  14       11.59       11.72      8.77 o 
   0   2  14       43.31       27.44     11.68 o 
   1   2  14       85.66       98.41     17.27 o 
 -10   3  14      634.79      659.25     31.90 o 
  -9   3  14        6.73       11.21     10.15 o 
  -8   3  14      269.18      267.57     21.58 o 
  -7   3  14      108.89      107.45     15.71 o 
  -6   3  14        3.90        9.35     14.08 o 
  -5   3  14       53.93       72.69     14.04 o 
  -4   3  14      206.29      212.94     40.56 o 
  -3   3  14      255.68      260.81     17.88 o 
  -2   3  14      441.74      439.19     20.61 o 
  -1   3  14       19.42       20.23     11.68 o 
   0   3  14      114.33       81.64     15.03 o 
 -10   4  14       19.61       39.81     12.46 o 
  -9   4  14      699.54      660.74     31.99 o 
  -8   4  14       17.88        5.64      9.93 o 
  -7   4  14       66.36       85.35     14.64 o 
  -6   4  14      262.60      288.43     18.58 o 
  -5   4  14      744.92      787.91     38.53 o 
  -4   4  14     1141.76     1160.96     31.48 o 
  -3   4  14        0.88        2.27      7.27 o 
  -2   4  14      155.58      192.46     22.55 o 
  -1   4  14       57.02       61.02     18.69 o 
   0   4  14       84.08       46.96     13.80 o 
  -9   5  14      445.91      495.93     27.83 o 
  -8   5  14        5.52        0.51      9.24 o 
  -7   5  14      319.25      359.98     23.99 o 
  -6   5  14       41.96       22.79     23.00 o 
  -5   5  14       54.78       56.32     11.31 o 
  -4   5  14       59.94       70.78     14.57 o 
  -3   5  14      231.84      279.13     21.68 o 
  -2   5  14       15.56       11.32     10.15 o 
  -1   5  14      267.62      291.07     26.61 o 
   0   5  14        7.97        6.35     11.10 o 
  -9   6  14       22.01       13.34     10.86 o 
  -8   6  14      365.33      430.44     26.62 o 
  -7   6  14       12.31       -1.06      8.94 o 
  -6   6  14       90.07      100.83     26.34 o 
  -5   6  14        2.83       -0.28      7.70 o 
  -4   6  14      583.01      687.55     30.54 o 
  -3   6  14        1.23        4.89      9.70 o 
  -2   6  14      376.39      348.47     24.14 o 
  -1   6  14       94.43      126.04     17.66 o 
  -8   7  14        0.21        6.11      9.81 o 
  -7   7  14      349.37      371.99     24.88 o 
  -6   7  14        0.41       -8.81     11.95 o 
  -5   7  14       75.86       73.97     14.22 o 
  -4   7  14      191.04      186.00     22.57 o 
  -3   7  14       17.53       15.91     10.45 o 
  -2   7  14      212.00      264.58     34.58 o 
  -6   8  14       24.22       12.63     16.01 o 
  -5   8  14       30.91       26.44     13.72 o 
  -4   8  14      228.30      251.44     25.58 o 
  -9   1  15       72.82       65.47     28.49 o 
  -8   1  15        0.02       -7.68      8.48 o 
  -7   1  15        4.36       -1.91      9.11 o 
  -6   1  15       21.10       13.09     10.18 o 
  -5   1  15        0.01       -2.62      8.96 o 
  -4   1  15        0.91        8.67     12.82 o 
  -3   1  15      176.88      171.63     18.78 o 
  -2   1  15        4.32        3.96      9.17 o 
  -9   2  15       54.07       54.30     13.54 o 
  -8   2  15      332.39      408.80     30.24 o 
  -7   2  15       54.17       67.19     14.08 o 
  -6   2  15        1.07       -9.11      8.64 o 
  -5   2  15        7.32       13.86     10.45 o 
  -4   2  15        0.36       -9.22     15.21 o 
  -3   2  15      292.38      309.11     23.72 o 
  -2   2  15      255.56      244.81     19.01 o 
  -8   3  15      104.14      131.75     17.97 o 
  -7   3  15      327.30      376.41     80.36 o 
  -6   3  15        6.11        6.19      9.94 o 
  -5   3  15       29.82       34.42     18.19 o 
  -4   3  15        4.50       -1.49     12.60 o 
  -3   3  15      246.28      266.40     17.76 o 
  -2   3  15      669.81      741.14     32.80 o 
  -7   4  15      454.45      460.93     28.00 o 
  -6   4  15      114.11      129.74     39.24 o 
  -5   4  15      258.91      255.89     50.19 o 
  -4   4  15      151.51      141.22     15.53 o 
  -3   4  15      170.10      213.62     20.98 o 
  -6   5  15        3.13        2.47      9.24 o 
  -5   5  15      801.11      830.28     70.14 o 
                                                 
